# Supplementary material for: The efficacy of virtual reality for upper limb rehabilitation in stroke patients: a systematic review and meta-analysis
Source: BMC Med Inform Decis Mak. 2024 May 24;24:135. doi: 10.1186/s12911-024-02534-y (PMC11127427; doi:10.1186/s12911-024-02534-y)
Supplement: Supplementary file 2 — Supplementary Material 2 [file 12911_2024_2534_MOESM2_ESM.xlsx]

## Sheet: Sheet1
Study ID	Study Characteristic					Method Details															Patinets Demographic								Results
	Title	year	journal	authors	country	VR type	Intervention tools	Body Organ	Examination location	Study Setting	Experminetal Group (EG)	Comparator Group (CG)	All Sample Count	Sample of EG	Sample of CG	Intervention of EG	Intervention of CG	intervention period	Evaluration Tools	Outcome Measures	Patient Sex (M)	Ptient Sex (F)	Health Problem	disease onset	disease onsets	Mean Age Total	Mean Age in EG	Mean Age in CG	Results in EG	Results in CG	Advantages	Disadvantages	Challenges	side effects
Abdollahi 2014	Error Augmentation Enhancing Arm Recovery in Individuals With Chronic Stroke: A Randomized Crossover Design	2014	Neurorehabilitation and Neural Repair	Farnaz Abdollahi, Emily D. Case Lazarro, Molly Listenberger, Robert V. Kenyon, Mark Kovic, Ross A. Bogey, Donald Hedeker, Borko D. Jovanovic, James L. Patton,	United states	Semi-immersive	A SensAble Technologies Phantom Premium 3.0 robot that interfaced with the participant's impaired wrist A Wilmington Robotic Exoskeleton (WREX) that provided antigravity arm support StereoGraphics liquid crystal shutter glasses to separate left and right eye images Ascension Flock of Birds sensors to track head motion	arm, wrist, and hand	Robotics Laboratory	Participants were seated comfortably in a chair with their hemiparetic arm supported by the WREX gravity-balanced orthosis. The hemiparetic hand was placed in an exotendon glove with a wrist splint. The PHANTOM robot was attached to the forearm above the radiocarpal joint.	The experimental group consisted of 26 participants with chronic hemiparesis due to a single cortical stroke at least 6 months prior. They had proximal arm strength (Fugl-Meyer UE score 15-50) but persisting deficits. They had no severe sensory deficits, ataxia, spasticity, contracture, shoulder pain, recent Botox, visual field cuts, cognitive impairment, aphasia, affective dysfunction, or neglec…	There was no separate comparator group. This was a crossover study, so each participant acted as their own control by receiving both the experimental (error augmentation) and comparator (standard repetitive practice) interventions.	26	26	0	The EG intervention was error augmentation training, which amplified errors in hand position visually (1.5x magnification) and haptically (via robot-rendered forces pushing the hand away from the target). It was provided along with regular repetitive practice of standardized and customized movements. Treatment was 45 mins per session, 3 sessions per week, for 2 weeks.	The CG intervention was an equivalent amount of standard repetitive practice without error augmentation. Treatment was 45 mins per session, 3 sessions per week, for 2 weeks.	2 weeks	Fugl-Meyer Assessment (Arm Motor Section), Wolf Motor Function Test (Functional Ability Scale and mean time), Box and Blocks Test, Reachable workspace measurements, Intrinsic Motivation Inventory questionnaire	Arm motor impairment (Fugl-Meyer), Functional ability (WMFT), Dexterity (Box and Blocks), Reachable workspace (ROM), Participant motivation and perceptions (Intrinsic Motivation Inventory)	12	14	The main problem was hemiparesis (arm/hand weakness) after stroke. Specific deficits were not described but participants had to have proximal arm strength to qualify.	6-259 weeks	Over 6 months	57.92	57.92	Not mentioned	Fugl-Meyer: Improved by 2.08 points from pre to post., WMFT FAS: Improved by 0.11 points from pre to post., WMFT time: Decreased (improved) by 1.48 sec from pre to post., No significant changes in ROM or Box and Blocks., 4.13 ± 4.05 AMFM score improvement at the 45-day follow-up	FIM score increased from 72 to 97 points, Modified FIM self-care score increased from 21 to 32 points, FMA-UE increased from 33 to 46 points, Increased muscle tone in elbow and wrist based on MAS, Improved shoulder rotational ROM, Hand grip strength increased from 21 to 24 kg (affected hand), Hand tapping test increased from 21 to 24 taps, Box and block test increased from 65 to 69 cubes, MMSE sc…	Improved functional independence, especially for self-care activities, Increased upper limb mobility and range of motion, Reduced muscle tone, Improved dexterity and grip strength, Improved cognitive function, especially visuospatial abilities, memory, and attention, Decreased anxiety levels	Potential for increased muscle tone after VR training, Fatigue after longer training sessions (>30 mins), Compensatory movements during VR training without arm support, Limited accuracy of movements during VR compared to robot-assisted training	Evaluation measures are not being sensitive enough to some changes/some participants did not find the repetitive nature of the intervention particularly engaging/the WREX gravitational assistance device and hand-opening glove may have increased setup time and restricted movement at the extremes of the reachable workspace., Small sample size, Short intervention period (2 weeks, 10 sessions), Fatig…	Not mentioned
Adomavičienė 2019	Influence of New Technologies on Post-Stroke Rehabilitation: A Comparison of Armeo Spring to the Kinect System	2019	Medicina (Kaunas)	Aušra Adomaviˇciene˙ ,*, Kristina Daunoraviˇciene˙, Raimondas Kubilius, Lina Varžaityte˙ and Juozas Raistenskis	Lithuania	Semi-immersive	Armeo Spring robot-assisted trainer device, Kinect-based system with virtual reality games	shoulder, elbow, wrist, and hand	hospital	Patients sat on a chair or wheelchair fitted with seat belts during the VR examination. The Armeo Spring robot was adjusted to the patient's arm size and required angle of suspension.	Ischemic or hemorrhagic stroke/60–74 years old/stroke-affected arm paresis/Disturbed deep and superficial sensations/MMSE score >21 points	Ischemic or hemorrhagic stroke/60–74 years old/stroke-affected arm paresis/Disturbed deep and superficial sensations/MMSE score >21 points	42	17	25	The EG received conventional stroke rehabilitation (4-3 hours daily) plus 45 minutes per day of Armeo Spring robot-assisted training over 10 sessions.	The CG received conventional stroke rehabilitation (4-3 hours daily) plus 45 minutes per day of Kinect-based virtual reality training over 10 sessions.	2 weeks	Fugl-Meyer Assessment Upper Extremity (FMA-UE), Modified Ashworth Scale (MAS), Box and Block Test (BBT), Hand Tapping Test (HTT), Range of motion measurements, Hand grip dynamometer, Functional Independence Measure (FIM), Mini-Mental State Examination (MMSE), Addenbrooke’s Cognitive Examination-Revised (ACE-R), Hospital Anxiety and Depression Scale (HAD)	Functional independence, Upper limb motor function (range of motion, muscle tone, dexterity, grip strength), Cognitive function, Anxiety and depression	28	14	The patients all had hemiparesis (arm paresis) after stroke affecting their upper limb motor function.	5-12 weeks	lower than 6 months	64.6	66	62	FIM score increased from 83 to 98 points, Modified FIM self-care score increased from 24 to 32 points, FMA-UE increased from 39 to 54 points, Decreased muscle tone based on MAS, Improved shoulder and elbow ROM, Hand grip strength increased from 20 to 26 kg (affected hand), Hand tapping test increased from 20 to 24 taps, Box and block test increased from 60 to 63 cubes, MMSE score increased from 2…	25.48 ± 18.48 FIM score improvement 2.24 ± 1.2 MAS score improvement 2.21 ± 2.97 MMSE score improvement 4.36 ± 3.93 ACE-R score improvement 0.52 ± 0.45 HAD score for anxiety(lower is better)	Increased functional recovery, decreased muscle tone, improved shoulder extension and flexion, increased elbow ROMs, a meaningful increase in elbow supination, and greater recovery of hand dexterity and grip strength after robot training/ improved rotational ROMs of the shoulder were observed in the kinect training/Robot-assistive device provides an opportunity to make the most accurate tasks /De…	Muscle tone increased in the elbow and wrist joints that limit upper Limb functional recovery/A 60-min duration of training with new technologies was too long for patients: after 30 min, they became tired	Unstable body position, fall risk, compensated movements, and limited range of motions during Kinect-based training could affect motor recovery/Small number of sample/ Study was performed shortly after the stroke had occurred/Training was only performed for a small number of sessions (10 sessions, 45 min/day)	Not mentioned
Ang 2014	Brain-computer interface-based robotic end effector system for wrist and hand rehabilitation: Results of a three-armed randomized controlled trial for chronic stroke	2011-2013	Frontiers in Neuroengineering	Kai Keng Ang *, Cuntai Guan, Kok Soon Phua, Chuanchu Wang, Longjiang Zhou, Ka Yin Tang, Gopal J. Ephraim Joseph, Christopher Wee Keong Kuah and Karen Sui Geok Chua	Singapore	none-immersive	Haptic Knob (HK) robot for hand grasping and wrist rotation training, , Electroencephalography (EEG) system to detect motor imagery brain signals	hand, wrist, and arm (proximal and distal upper extremity)	Outpatient rehabilitation facility	The patients were seated comfortably in a height-adjustable chair with chest strapping. Their forearm was placed on a padded support and they grasped the end effector of the HK robot.	Stroke confirmed on neuroimaging/ages 21–80 years of age/Duration >4 months post stroke/ Moderate to severe impairment of upper extremity function assessed by FMMA score 10–50	Stroke confirmed on neuroimaging/ages 21–80 years of age/Duration >4 months post stroke/ Moderate to severe impairment of upper extremity function assessed by FMMA score 10–50	21	Brain–computer interface +haptic knob(BCI-HK) group:6	Haptic knob(HK):8 Standard Arm Therapy (SAT):7	1 hour of EEG-based MI BCI coupled with HK robot hand grasping and wrist rotation training, with 120 trials per session., 30 minutes of therapist-assisted arm mobilization The intervention lasted for 18 sessions over 6 weeks, 3 sessions per week.	1 hour of distal arm training focusing on pronation/supination and grasp/release, 30 minutes of therapist-assisted arm mobilization The intervention lasted for 18 sessions over 6 weeks, 3 sessions per week.	24 weeks	Fugl-Meyer motor assessment (FMMA)	Arm motor ability	14	7	The patients had moderate to severe upper extremity motor impairment following chronic stroke. Specific deficits were not reported.	The mean time since stroke onset was 385 days, ranging from 191 to 651 days.	Over 6 months	54.2	54	58	FMMA score improved from 33.0 at baseline to 40.2 at end-intervention., FMMA gains were sustained at 6-week follow up (41.2) and 18-week follow-up (42.7)., Proximal FMMA improved from 24.2 to 27.5 at end-intervention., Distal FMMA improved from 8.8 to 12.1 at end-intervention.	FMMA score improved from 23.4 at baseline to 28.3 at end-intervention., FMMA gains were not sustained at follow-ups., Proximal FMMA improved from 18.1 to 21.1 at end-intervention., Distal FMMA improved from 5.3 to 7.2 at end-intervention.	Significant reduction in motor impairment measured by FMMA scores, Gains sustained at 6 months follow-up in the BCI-HK group, Improved proximal and distal arm function, Low dropout rate, Minimal side effects	Not mentioned	Difficulty recruiting patients due to strict inclusion/exclusion criteria, Small sample size, Lacked standardization of number of repetitions for SAT group, FMMA scale has ceiling effect and focuses more on proximal arm	No side effects
Bai 2022	Artificial Intelligence Limb Rehabilitation System on Account of Virtual Reality Technology on Long-Term Health Management of Stroke Patients in the Context of the Internet	2019-2020	Computational and Mathematical Methods in Medicine	Yu Bai, Fang Liu, and Hua Zhang	China	Semi-immersive	The tools used were motion sensors, motion capture suits, computer monitors, VR digital training system (including multitouch training table and universal treadmill), and training evaluation software.	Upper limb(not mentioned specific organ)	Hospital	Patients wore motion capture suits and motion sensors were fixed to the corresponding joints. The motion capture and VR training was conducted while patients performed rehabilitation exercises.	Patients had primary stroke/Upper extremity and Lower extremity hemiplegi	Patients had primary stroke/Upper extremity and Lower extremity hemiplegi	50	25	25	The experimental group received AI limb rehabilitation with VR in addition to traditional rehabilitation. The VR system tracked motions and provided feedback during exercises. VR training was 40-60 mins per day, 5 days per week for 10 weeks.	The control group received only traditional rehabilitation like medicine, physical therapy, speech therapy, and occupational therapy.	10 weeks	Fugl-Meyer assessment-upper extremity (FMA-UE), Fugl-Meyer assessment-lower extremity (FMA-LE), Hong Kong version of functional test for the hemiplegic upper extremity (FTHUE-HK), Barthel index (BI) for activities of daily living (ADL), Berg balance scale (BBS), and 10 meter maximum walking speed (MWS).	Outcomes measured were upper and lower limb motor function, balance, walking speed, and ability to perform daily living activities.	33	17	The patients all had hemiplegia (paralysis on one side of the body) affecting their upper or lower limbs following a stroke. This impacted their movement ability.	The average time since stroke onset was 141.54 ± 38.28 days in the EG and 132.29 ± 41.62 days in the CG.	lower than 6 months	55.55	54.2 ± 13.7 years	56.9 ± 14.6 years	, FMA-UE improved from 35.26 ± 0.57 to 47.46 ± 0.48, FMA-LE improved from 18.20 ± 1.62 to 32.63 ± 1.36, FTHUE-HK improved from 3.27 ± 0.51 to 4.84 ± 0.56, BI improved from 64.48 ± 1.57 to 78.32 ± 1.32, BBS improved from 24.47 ± 1.58 to 41.58 ± 1.56, 10m MWS improved from 79.03 ± 5.72 to 56.51 ± 4.26	, FMA-UE improved from 34.77 ± 0.58 to 41.82 ± 0.79, FMA-LE improved from 18.36 ± 1.33 to 27.53 ± 1.69, FTHUE-HK improved from 3.72 ± 0.48 to 4.06 ± 0.52, BI improved from 65.98 ± 1.38 to 72.51 ± 1.52, BBS improved from 23.75 ± 1.86 to 34.36 ± 1.63, 10m MWS improved from 77.43 ± 4.81 to 60.27 ± 3.95	, Improved rehabilitation efficiency and recovery of motor functions, Provided personalized, interactive, immersive and interesting training, AI system could track and analyze performance, adjusting difficulty, Corrected movements and provided feedback, Improved patients' engagement and independence in rehabilitation	, Expensive equipment costs, Less developed software and modules currently, Device safety concerns	, Expense of VR equipment, Current lack of variety in software/modules, Device safety, Technical challenges in implementing VR system	Not mentioned
Ballester 2017	Domiciliary VR-Based Therapy for Functional Recovery and Cortical Reorganization: Randomized Controlled Trial in Participants at the Chronic Stage Post Stroke	2011-2012	JMIR Serious Games	Belén Rubio Ballester, MSc, PhD, Jens Nirme, MSc, MD, Irene Camacho, MSc, MD, Esther Duarte, PhD, Susana Rodríguez, MD, Ampar Cuxart, MD, PhD, Armin Duff, PhD, and Paul F.M.J Verschure, PhD	Spain	Semi-immersive	The main tool used for rehabilitation was the RGS system, which is a custom virtual reality video game system. Participants also used a pair of data gloves equipped with bend sensors to capture finger flexion and extension	fingers, hands, wrists, elbows and shoulders	Home	Training scenario called Spheroid/Motion capture device(Kinect, Microsoft, USA)/Data gloves (DGTech Engineering Solutions, Bazzano, Italy). The details of the exact study setting in the home are not provided. Participants used the RGS system and data gloves at home to complete the VR training sessions.	Patients had mild-to-moderate upper-limbs hemiparesis/More than 12 months post stroke/Age between 45 and 85 years old/MMSE>22/Had previous Rehabilitation Game system(RGS) experience	Patients had mild-to-moderate upper-limbs hemiparesis/More than 12 months post stroke/Age between 45 and 85 years old/MMSE>22/Had previous Rehabilitation Game system(RGS) experience	35	17	18	The EG received 3 weeks of home-based VR motor training using the RGS system, with daily sessions of around 20 minutes each. This included virtual tasks focused on reaching, grasping and placing movements of the upper limbs.	The CG received 3 weeks of home-based occupational therapy involving unilateral and bilateral functional tasks of grasping, moving and stacking cups. This was done for 20 minutes daily.	12 weeks	Automated Evaluation of Motor Function(AEMF) Fugl-Meyer Assessment (UE-FM) Chedoke Arm and Hand Activity Inventory (CAHAI) Barthel Index (BI) Ashworth Scale for distal (ASd) Ashworth Scale for proximal (ASp) Medical Research Council Scale for distal (MRCd) Medical Research Council Scale for proximal (MRCp) Grip force Hamilton Scale Visual Analog Scale (VAS)	upper limb motor function, activities of daily living, tone, strength, pain, and mood.	21	14 (9 in EG, 12 in CG).	The patients all had chronic stroke (>12 months post-stroke). They had persistent upper limb motor impairments such as hemiparesis affecting arm and hand function.	The mean time since stroke onset was 1073 days (around 3 years) in the EG and 798 days (around 2 years) in the CG.	Over 6 months	63.6	65.05	61.75	UE-FM improvement(Week3)*UE-FM improvement(Week12):0.35*-0.18 CAHAI improvement(Week3)*CAHAI improvement(Week12):1.53*-0.06 Barthel improvement(Week3)*Barthel improvement(Week12):0.00*-3.30 MRCp improvement(Week3)*MRCp improvement(Week12):0.06-*0.12 MRCdd improvement(Week3)*MRCdd improvement(Week12):0.06*0.29 Asp improvement(Week3)*Asp improvement(Week12):0.00*0.06 Asdf improvement(Week3)*Asdf im…	UE-FM improvement(Week3)*UE-FM improvement(Week12):1.22*1.39 CAHAI improvement(Week3)*CAHAI improvement(Week12):-0.67-0.44 Barthel improvement(Week3)*Barthel improvement(Week12):1*-0.11 MRCp improvement(Week3)*MRCp improvement(Week12):0.11*0.28 MRCdd improvement(Week3)*MRCdd improvement(Week12):0.11*0.17 Asp improvement(Week3)*Asp improvement(Week12):0.06*0.00 Asdf improvement(Week3)*Asdf improve…	Promotes functional gains of distal function/improvement in range of movement both for the paretic and non-paretic limb/Observed a reduction in shoulder pain in the VR group/enhances corticospinal excitability/Induces cortical reorganization at the chronic stage post- stroke	Difference does not reach clinical impact/no retention of the improvements at follow-up/Not have observed improvements in proximal muscle/RGS explicitly prevented the execution of compensatory body movements by capturing only joint flexion and extension and filtering out the participant’s trunk movements/Control group may not have reached sufficient training intensity	Lack of responsiveness of UE-FM scale at the chronic stage post-stroke/Stringent inclusion criteria	Not mentioned
Brunner 2016	Is upper limb virtual reality training more intensive than conventional training for patients in the subacute phase after stroke? An analysis of treatment intensity and content	2016	BMC Neurology	Iris Brunner,*, Jan Sture Skouen, Håkon Hofstad, Jörg Aßmuss, Frank Becker, Hanne Pallesen, Liselot Thijs and Geert Verheyden	Norway	Semi-immersive	YouGrabber system	hand, wrist, forearm, elbow and shoulder	Clinical setting	Patients in both VR and conventional training groups were seated at a table during the training sessions.	Patients who are three months post stroke/Score of MMSE > 20 /Action Research Arm Test (ARAT) score less than 52 /at least 20 degrees of active shoulder extension and abduction.	Patients who are three months post stroke/Score of MMSE > 20 /Action Research Arm Test (ARAT) score less than 52 /at least 20 degrees of active shoulder extension and abduction.	50	25	25	The VR/experimental group received upper limb training using the YouGrabber VR system, comprising wearable data gloves and training software with different rehabilitation games. The training sessions were 45-60 minutes, 4-5 times per week, for a total of 4 weeks.	The conventional training/comparator group received conventional task-oriented upper limb training including tasks for gross movements, dexterity, strength, stretching, and ADLs. Sessions were 45-60 minutes, 4-5 times per week, for 4 weeks total.	4 weeks	Activity rate (% of time spent actively in training), Active training time, Total training time, Training content and repetitions These were evaluated through video analysis using a standardized scoring form/checklist.	The main outcome measures were activity rate, active training time, total training time, training content and repetitions (as described above). No specific movement speed, power or distance outcomes were reported.	28 patients were male (16 in VR group, 12 in conventional training group).	22 patients were female (9 in VR group, 13 in conventional training group).	The patients all had impaired upper limb motor function after stroke, with paresis affecting their ability to use their hand/arm.	Patients were included within 3 months post stroke. The mean days post stroke were 50.9 days in the VR group and 48.6 days in the conventional training group.	lower than 6 months	60.6	59.6	61.6	Mean activity rate: 77.6%, Mean active training time: 32.5 minutes, Mean total training time: 42.1 minutes, Mean repetitions: 130	Mean activity rate: 67.3%, Mean active training time: 26.4 minutes, Mean total training time: 39.3 minutes, Mean repetitions: 129	Higher activity rate, especially for patients with severe paresis, Longer active training time for patients with severe paresis, Longer total training time for patients with severe paresis, VR training consisted solely of functional tasks, compared to only 65% functional tasks in conventional training, VR provided multimodal feedback, compared to only verbal feedback in conventional training	Counting repetitions for discrete functional movements was of very limited value in this study	It can be very challenging for therapists to find appropriate active exercises for this patient group and to continue training when the patient shows signs of strain/Large deviations would have been reported by the therapist.	Not mentioned
Brunner, I. 2017	Virtual Reality Training for Upper Extremity in Subacute Stroke (VIRTUES)	2014-2016	Neurology	Iris Brunner, PhD Jan Sture Skouen, PhD Håkon Hofstad, PhD Jörg Aßmus, PhD Frank Becker, PhD Anne-Marthe Sanders, MSc Hanne Pallesen, PhD Lola Qvist Kristensen, MSc Marc Michielsen, MSc Liselot Thijs, MSc Geert Verheyden,	Norway	Semi-immersive	The VR system used was YouGrabber, which comprised data gloves with sensors, an infrared camera, software, computer and screen. It had games and exercises for rehabilitation.	arm, hand, wrist, and fingers.	Hospitals	patients used the YouGrabber VR system which involves wearing data gloves, using the camera and interacting with games/exercises on a computer screen.	Patients of age>18/Confirmed ischemic or hemorrhagic stroke by CT or MRI/Within 3 months of stroke/Patients with first-ever stroke or former stroke without any lasting motor impairment/Impaired arm motor function/Ability to execute at least 208 of active shoulder flexion and abduction	Patients of age>18/Confirmed ischemic or hemorrhagic stroke by CT or MRI/Within 3 months of stroke/Patients with first-ever stroke or former stroke without any lasting motor impairment/Impaired arm motor function/Ability to execute at least 208 of active shoulder flexion and abduction	120	62	58	The VR experimental group received additional VR upper extremity training using the YouGrabber system, with different games and exercises. They received up to 16 sessions of 60 minutes duration over 4 weeks.	The conventional training comparator group received additional time-matched conventional arm training with standardized exercises focused on tasks and movements. They received up to 16 sessions of 60 minutes over 4 weeks.	4 weeks	Action Research Arm Test (ARAT) Box and Blocks Functional Independence Measure (FIM) ABILHAND Patient Global Impression of Change (PGIC)	Upper Extremity motor function Assessment of dexterity Assess independence in activities of daily living Rate difficulty of performing bimanual tasks Assess patients’ general impression of improvement	77 patients were male (42 in VR group, 35 in conventional training group).	43 patients were female (20 in VR group, 23 in conventional training group).	The patients all had upper extremity motor impairment within 12 weeks after stroke. Specific problems were reduced arm, hand, wrist, and finger motor function and dexterity.	34-35 days	lower than 6 months	62	62	62	ARAT improved by mean 12 points from baseline to post-intervention and 17 points from baseline to 3-month follow-up., BBT improved by mean 12 blocks from baseline to post-intervention and 19 blocks from baseline to 3-month follow-up., FIM improved by mean 13 points from baseline to post-intervention and 17 points from baseline to 3-month follow-up., FIM motor improved by mean 12 points from basel…	ARAT improved by mean 13 points from baseline to post-intervention and 17 points from baseline to 3-month follow-up., BBT improved by mean 11 blocks from baseline to post-intervention and 16 blocks from baseline to 3-month follow-up., FIM improved by mean 12 points from baseline to post-intervention and 16 points from baseline to 3-month follow-up., FIM motor improved by mean 13 points from basel…	Found considerably increased active training time for severely impaired patients in the VR training group/VR may constitute a motivating training alternative/Arm motor function increased substantially.	The applied VR system was not immersive in the sense of providing a real experience of being in another reality/The addition of UE VR training was not superior to CT in the subacute phase after stroke/	A potential difference in Upper Extremity motor function was not large enough and undetectable in the context of spontaneous biological recovery/The third arm study would have given more impression	No side effects
Budhota 2021	Robotic Assisted Upper Limb Training Post Stroke: A Randomized Control Trial Using Combinatory Approach Toward Reducing Workforce Demands	2016-2018	Frontiers in Neurology	Aamani Budhota, Karen S. G. Chua, Asif Hussain, Simone Kager, Adèle Cherpin, Sara Contu, Deshmukh Vishwanath, Christopher W. K. Kuah, Chwee Yin Ng, Lester H. L. Yam, Yong Joo Loh, Deshan Kumar Rajeswaran, Liming Xiang, Etienne Burdet and Domenico Campolo	Singapore	none-immersive	The robotic device H-Man was used for rehabilitation	arm, hand, wrist and shoulder	Hospital	Patients were seated on a chair with back support. The H-Man robot was situated in front of the subject on a fixed table.	patients who had a first-ever clinical stroke with predominant arm motor function deficits. They had moderate to severe arm paresis with mean Fugl-Meyer Assessment (FMA) score of 40 or less	patients with similar inclusion criteria as the experimental group - first-ever clinical stroke with predominant arm motor function deficits and moderate to severe arm paresis with mean FMA score of 40 or less	44	22	22	The EG received 60 minutes of robotic therapy using the H-Man device 3 times per week for 6 weeks, in addition to 30 minutes of conventional therapy per session. The robotic therapy consisted of point-to-point reaching tasks.	The CG received 90 minutes of conventional therapy per session, 3 times per week for 6 weeks. The conventional therapy included techniques like passive mobilization, functional reach training, and use of arm bikes.	24 weeks	Fugl-Meyer Assessment (FMA), Action Research Arm Test (ARAT), and Grip Strength (GS). Quantitative metrics from the H-Man robot were also used.	The main outcome measures were motor impairment assessed by FMA, and function assessed by ARAT. GS was also measured. Kinematic measures like smoothness, time efficiency and task error were quantified from the robot.	25	19	The main health problem of the patients was arm motor deficits after stroke, resulting in issues like weakness, loss of coordination and control.	The time since stroke onset was 3-24 months. The median stroke duration was 433 days.	Over 6 months	55.46	56.32	54.59	FMA improved significantly from 40.23 at baseline to 44.64 at end of training., ARAT improved significantly from 26.64 at baseline to 31.91 at end of training., Grip strength improved significantly from 7.49 kg at baseline to 9.41 kg at end of training., Smoothness (SPARC) improved significantly from -7.03 at baseline to -4.76 at end of training in the line tracing task., Time to peak velocity im…	FMA improved significantly from 35.86 at baseline to 38.86 at end of training., ARAT improved significantly from 18.86 at baseline to 23.77 at end of training., Grip strength improved significantly from 6.72 kg at baseline to 7.81 kg at end of training., Smoothness (SPARC) improved significantly from -6.67 at baseline to -5.53 at end of training in the line tracing task., Task error (LOC) improve…	Combinatory training allowed reducing conventional therapy time to one-third while achieving comparable outcomes Faster improvements in FMA with combinatory training at end of training Retention of motor and functional gains for at least 18 weeks after training No adverse events reported Good acceptance of robotic therapy by patients	Not mentioned	Minimum FMA score of 20 required for inclusion, so patients with very severe arm deficits were excluded Follow up limited to 6 months, longer follow up could provide more insights Study population slightly younger than average stroke population Did not assess global measures of ADL, functional dependency and quality of life, , Patients needed to have a minimum FMA score of 20 to participate, so t…	Not mentioned
Cannell 2017	The efficacy of interactive, motion capture-based rehabilitation on functional outcomes in an inpatient stroke population: a randomized controlled trial	2018	Clinical Rehabilitation	John Cannell, Emelyn Jovic, Amy Rathjen, Kylie Lane, Anna M Tyson, Michele L Callisaya, Stuart T Smith, Kiran DK Ahuja and Marie-Louise Bird	Australia	Semi-immersive	The tools used were motion capture software Jintronix Rehabilitation System (JRS WAVE) and virtual reality games.	arm/hand function,	hospital	The VR intervention was conducted with participants standing or seated, using motion capture technology to interact with the VR games and exercises.	The experimental group consisted of patients less than 6 months after stroke with reduced mobility and clinician determined capacity to improve.	The comparator group had the same criteria as the experimental group - patients less than 6 months after stroke with reduced mobility and capacity to improve.	73	39	40	The EG received individualized repetitive exercises using Jintronix Rehabilitation System software and virtual reality games targeting balance, strength, and function. Sessions were up to 1 hour per day on weekdays.	The CG received individualized functional retraining, strength, balance and endurance exercises prescribed by a physical therapist. Delivered in group classes or 1:1 with rehabilitation assistant. Also up to 1 hour per day on weekdays.	8 weeks	Quantitative metrics were used including: Functional Reach Test, Modified Motor Assessment Scale, Box and Block Test, Sitting Balance Test, Lateral Reach Test, Step Test, 10-meter walk test, Timed Up and Go Test.	standing balance, sitting balance, upper limb function, dynamic standing balance, gait velocity, functional mobility.	41	38	The main health problem was reduced mobility after recent stroke onset (less than 6 months). No other specific problems were mentioned.	Patients were less than 6 months since stroke onset. The mean time since stroke was 19-26 days.	lower than 6 months	73.8	72.8	74.8	Functional reach improved from 13.8 cm to 17.9 cm Lateral reach (more affected side) improved from 8.2 cm to 11.8 cm Lateral reach (less affected side) improved from 8.9 cm to 11.1 cm Sitting balance improved from 3.7 to 3.9 Upper limb function improved from 3.6 to 4.4 Box and block test (more affected side) improved from 15.8 to 23.5 Box and block test (less affected side) improved from 34.8 to …	Functional reach improved from 17.1 cm to 20.4 cm Lateral reach (more affected side) improved from 9.3 cm to 12.8 cm Lateral reach (less affected side) improved from 12.1 cm to 13.6 cm Sitting balance improved from 3.6 to 3.9 Upper limb function improved from 3.8 to 4.6 Box and block test (more affected side) improved from 18.3 to 27.8 Box and block test (less affected side) improved from 35.3 to…	Not mentioned	Not mentioned	Large variability in functional levels of participants at study entry makes it difficult to find statistical differences between groups. Natural recovery early after stroke may make differences between interventions harder to detect. Short hospital stays and low number of actual therapy sessions. Lack of long-term follow up. Sample size was not adequate to detect inferiority between groups.	Not mentioned
Chen 2022	The Effect of Virtual Reality on Motor Anticipation and Hand Function in Patients with Subacute Stroke: A Randomized Trial on Movement-Related Potential	2016-2018	Hindawi Neural Plasticity	Ling Chen, Yi Chen, Wen Bin Fu, Dong Feng Huang, and Wai Leung Ambrose Lo	China	none-immersive	The VR system comprised of a computer screen to display the virtual environment and a passive weight support exoskeleton arm. The VR training tasks involved reaching, grasping and finger movements using games like fried egg, apple picking and archery.	hand, wrist and arm	Hospital	During the VR intervention, participants were seated in front of a table facing the monitor, with their arms placed on the exoskeletal arm support.	patients with upper limb hemiparesis from first occurrence of stroke within 1 to 3 months. They had at least 20° wrist flexion/extension and 10° finger flexion/extension in the paretic limb.	patients with similar inclusion criteria - first stroke within 1-3 months and minimum range of motion requirements.	36	18	18	he VR group received virtual reality training focused on reaching, grasping and finger movements through games like fried egg, apple picking and archery. Each VR session lasted 60 minutes, 5 days per week for 2 weeks (total 10 sessions).	The control group received conventional occupational therapy focused on grip strength, selective finger movements and ADLs. The sessions were also 60 minutes, 5 days per week for 2 weeks (10 total sessions).	2 weeks	EMG and event-related potentials (ERPs) to assess cortical excitability Clinical scales: Upper Limb Fugl-Meyer Assessment (UL-FMA), Action Research Arm Test (ARAT), National Institutes of Health Stroke Scale (NIHSS)	EMG reaction time CNV latency and amplitude UL-FMA, ARAT and NIHSS scores	20	16	The main health problem was upper limb hemiparesis resulting from a first stroke within 1-3 months. This led to impaired hand and arm motor function.	Patients had experienced a stroke within 1 to 3 months prior to the study.	lower than 6 months	58.1	57.8	58.4	EMG reaction time: Significantly shorter for paretic hand after treatment (2472.06 ms) compared to before (2526.3 ms) CNV latency: Significantly shorter after treatment during paretic hand movement (1593.39 ms post vs 1712.33 ms pre) CNV amplitude: Significantly reduced after treatment for both paretic and nonparetic hand movements UL-FMA: Significantly increased by 4.72 points after treatment AR…	EMG reaction time: Significantly shorter after treatment for paretic hand (2486.56 ms post vs 2532.19 ms pre) but less change than VR group CNV latency: Significantly shorter after treatment during paretic hand movement (1631.56 ms post vs 1714.33 ms pre) but less change than VR group CNV amplitude: Significantly reduced after treatment for paretic and nonparetic hands, but less change than VR gr…	Significantly greater reduction in CNV latency and amplitude compared to control Significantly greater improvements in EMG reaction time, UL-FMA and ARAT scores Indicates improved cognitive processing for motor planning May help reduce interhemispheric imbalance and excessive activation	Not mentioned	Only subacute stroke patients included, limits generalization Wide age range of participants (40-80 years) also limits generalization Lack of follow-up period to check longer term benefits	Not mentioned
Chong Li 2021	ystem on Patients with Stroke: Randomized Controlled Trial	2020-2021	JMIR Serious Games	Chong Li, MS, Xinyu Song, PhD, Shugeng Chen, PhD, Chuankai Wang, MS, Jieying He, MS, Yongli Zhang, MS, Shuo Xu, MS, Zhijie Yan, MS, Jie Jia, PhD, and Peter Shull,	China	none-immersive	The tools used were a smartphone with a fingerless glove phone case and three serious games designed for the rehabilitation - Pyramid Reach, Add VS Sub, and Stroop Game.	hand, wrist, elbow, and shoulder	hospital	The patients were seated and used the smartphone-based system by holding the phone with the affected hand/upper limb. Some patients were also allowed to use their unaffected hand to assist the affected hand in holding and operating the phone.	The experimental group consisted of 15 patients in the subacute phase after a stroke with unilateral hemiparesis. They were between 20-70 years old, at least 7 days post-stroke but less than 6 months, had a Mini-Mental State Exam score ≥20, Brunnstrom stage ≥3 for the affected upper limb, and were able to actively participate.	The comparator/control group consisted of 15 patients matched to the criteria of the experimental group - subacute phase after a stroke with unilateral hemiparesis, between 20-70 years old, 7 days to 6 months post-stroke, MMSE ≥20, Brunnstrom stage ≥3 for affected upper limb, and able to actively participate.	30	15	15	The experimental group received 30 minutes per day of training using the CARS smartphone system (playing 3 serious games - Pyramid Reach, Add VS Sub, and Stroop Game) plus 30 minutes per day of conventional occupational therapy, 5 days per week for 2 weeks.	The control group received 60 minutes per day of conventional occupational therapy, 5 days per week for 2 weeks.	2 weeks	Fugl-Meyer Assessment of Upper Extremity Action Research Arm Test Manual muscle test Brunnstrom stage Mini-Mental State Examination Scores from Add VS Sub and Stroop Game Barthel index	Upper limb motor function -Muscle strength Activities of daily living Cognitive function (calculation, comprehension)	There were 19 male patients (10 in experimental group, 9 in control group).	There were 11 female patients (5 in experimental group, 6 in control group)	The main health problem was hemiparesis (weakness on one side) of the upper limb after stroke. Specific problems were not mentioned.	Patients were 7 days to 6 months post-stroke.	lower than 6 months	62	62	57	Fugl-Meyer Assessment UE increased by mean 11.47 points Action Research Arm Test increased by mean 5.86 points Brunnstrom stage hand increased by mean 0.60 points Manual muscle test wrist increased by mean 1.07 points Mini-Mental State Exam increased by median 1 point Add VS Sub score increased by median 7.53 points Stroop Game score increased by median 6.83 points Barthel index increased by medi…	Fugl-Meyer Assessment UE increased by mean 5.2 points Action Research Arm Test increased by mean 3.13 points Brunnstrom stage hand increased by mean 0.27 points Manual muscle test wrist increased by median 1 point Mini-Mental State Exam increased by median 1 point Add VS Sub score increased by median 2.87 points Stroop Game score increased by median 2.33 points Barthel index increased by median 5…	More effective at improving upper limb motor function than conventional therapy alone More effective at improving cognitive function than conventional therapy alone Low cost and easy to use Convenient and portable Provides feedback and tracking of progress Engaging games help motivation Allows independent practice and home-based rehabilitation	Not mentioned	Small sample size of 30 patients Compensatory movements not controlled during assessments Therapists administering therapy were not blinded Gloves were one-size-fits-all Patients had no prior experience with AR rehabilitation to compare against	Not mentioned
Dehem 2019	Effectiveness of upper-limb robotic-assisted therapy in the early rehabilitation phase after stroke: A single-blind, randomised, controlled trial	2014-2017	Annals of Physical and Rehabilitation Medicine	Ste´phanie Dehem, Maxime Gilliaux, Gae¨tan Stoquart, Christine Detrembleur, Ge´raldine Jacquemin, Sara Palumbo, Anne Frederick, Thierry Lejeune	Belgium	none-immersive	The study used a robotic arm called REAplan for rehabilitation.	arm, forearm, wrist and hand	The examinations were conducted in 3 rehabilitation centers in Belgium - Cliniques universitaires Saint-Luc, Centre Hospitalier Valida, and Centre Hospitalier Neurologique William Lennox.	Patients were seated at a table and used the REAplan robotic arm for rehabilitation exercises.	patients with acute stroke who had upper limb motor impairment (Fugl Meyer Assessment Upper Extremity score <80%).	patients with acute stroke who also had upper limb motor impairment (Fugl Meyer Assessment Upper Extremity score <80%).	45	23	22	The RAT group received robotic-assisted therapy using the REAplan robot for 4 sessions per week, 45 mins per session, over 9 weeks. They also received conventional therapy for the remaining rehabilitation sessions.	The CT group received only conventional therapy focused on motor rehabilitation matched to their needs over 9 weeks.	6 months	Outcomes were assessed using Fugl Meyer Assessment Upper Extremity, Box and Block Test, Wolf Motor Function Test, Abilhand, Activlim, and Stroke Impact Scale.	The outcomes measured were upper limb motor control, gross manual dexterity, upper limb ability during functional tasks, ability to perform manual activities and activities of daily living, and social participation.	10	12	The main health problem of patients was upper limb motor impairment after acute stroke.	Patients were recruited within 1 month of stroke onset.	lower than 6 months	67.9	67.3	68.6	Fugl Meyer Assessment Upper Extremity improved from 32.4% at baseline to 57.1% at 6 months. Box and Block Test improved from 3 blocks at baseline to 12.7 blocks at 6 months. Wolf Motor Function Test improved from 16% at baseline to 39% at 6 months. Abilhand improved from 36.9% at baseline to 53.1% at 6 months. Activlim improved from 38.9% at baseline to 63.3% at 6 months. Stroke Impact Scale impr…	Fugl Meyer Assessment Upper Extremity improved from 31.6% at baseline to 41.6% at 6 months. Box and Block Test improved from 3.8 blocks at baseline to 5.1 blocks at 6 months. Wolf Motor Function Test improved from 18.6% at baseline to 24.8% at 6 months. Abilhand improved from 41.6% at baseline to 47.8% at 6 months. Activlim improved from 44.8% at baseline to 59.4% at 6 months. Stroke Impact Scale…	The RAT group showed greater improvements in gross manual dexterity, upper limb ability during functional tasks, and social participation compared to the CT group. The RAT group performed intensive repetitive movements and received feedback during rehabilitation. The robotic device provided assistance as needed to help complete movements.	Not mentioned	One patient in the RAT group reported shoulder pain as an adverse event.	Not mentioned
Doost 2020	Bimanual motor skill learning and robotic assistance for chronic hemiparetic stroke: a randomized controlled trial	2016-2020	NEURAL REGENERATION RESEARCH	Maral Yeganeh Doost, Benoît Herman, Adrien Denis, Julien Sapin, Daniel Galinski, Audrey Riga, Patrice Laloux, Benoît Bihin, Yves Vandermeeren	Belgium	none-immersive	This is an end-effector type rehabilitation robot with two robotic handles that subjects grasped during training.	hands, wrists, and forearms	The examinations took place at the hospital (CHU UCL Namur, Mont-Godinne, Neurology Department, Stroke Unit).	The patients were seated at the REAplan robotic system, with forearms supported by gutters and hands grasping customized handles. This allowed examination of upper limb movements in the horizontal plane.	The experimental group consisted of 23 chronic stroke patients (at least 6 months post-stroke) with motor deficits in the upper limb. 20 had ischemic strokes and 3 had hemorrhagic strokes. They had various levels of impairment based on NIHSS, mRS, and Abilhand scores	The comparator group consisted of 26 young, healthy individuals with no history of neurological problems. They served as controls.	49	23	26	The stroke patients received training on the bimanual REAplan device on a cooperative motor task called "Lift the Tray". They either received training in the active-assisted mode or active mode. Each day they did 20 minutes of training broken into 15 blocks of 1 minute with breaks in between.	The healthy controls received the same intervention as the stroke group - either active-assisted or active mode training on the Lift the Tray task on the REAplan device. The training duration and blocks were identical to the stroke group.	2 days	The main outcome measure was the speed-accuracy tradeoff (SAT) calculated before and after training. Secondary outcomes included the Box and Blocks test to assess dexterity.	The main outcome was the speed-accuracy tradeoff (SAT). Secondary outcomes included performance on the Box and Blocks dexterity test.	12	11	The main health problem of the stroke patients was motor deficits in the upper limb after stroke, causing impairments in arm and hand function.	The patients were chronic stroke survivors, at least 6 months post-stroke. The mean time since stroke is not reported.	Over 6 months	63.9	63.9	27.4	SAT improved from baseline to day 2 in both active and active-assisted subgroups, indicating learning of the bimanual skill. For the active subgroup, SAT increased by 1.78 times from baseline at day 2. For the active-assisted subgroup, SAT increased by 1.6 times from baseline at day 2. On the Box and Blocks test of dexterity, the paretic hand did not improve from baseline to day 2 in either subgr…	SAT improved from baseline to day 2 in both active and active-assisted subgroups, indicating learning of the bimanual skill. For the active subgroup, SAT increased by 6.05 times from baseline at day 2. For the active-assisted subgroup, SAT increased by 3.15 times from baseline at day 2. The active subgroup showed greater improvement in SAT than the active-assisted subgroup. Both subgroups demonst…	Stroke patients were able to learn and retain a new bimanual motor skill using the robotic interventions. The active-assisted mode did not confer an advantage over the active mode for learning or retention. Some generalization of the bimanual skill to faster imposed speeds was seen in the active subgroup. No major differences were observed between the active and active-assisted modes.	There was no generalization of the bimanual skill to unimanual dexterity as measured by the Box and Blocks test. The active-assisted mode did not improve learning compared to the active mode in stroke patients. There was limited generalization of the bimanual skill to imposed speeds, mainly in the active subgroup. A longer training period may be needed to impart meaningful changes in function.	The sample size was relatively small (23 stroke patients). The training period was short (2 days). A longer duration may be needed to impart functional gains. Assessment of retention over longer periods was lacking. The robotic assistance may need to be customized to each patient's impairments rather than a fixed protocol. Active participation and effort by patients is important for motor learnin…	Not mentioned
El-Kafy 2021	The Effect of Virtual Reality-Based Therapy on Improving Upper Limb Functions in Individuals With Stroke: A Randomized Control Trial	2021	Frontiers in Aging Neuroscience	Ehab Mohamed Abd El-Kafy*, Mansour Abdullah Alshehri,*, Amir Abdel-Raouf El-Fiky and Mohamad Abdelhamid Guermaz	Saudi Arabia	Semi-immersive	Robat/Exergame	Hand	Physiotherapy Department of university	Armeo Spring robat(an adjustable arm support with augmented feedback and a large 3D workspace allowing to perform functional therapy exercises in a virtual reality environment)/Manipulative Games	Participants aged 50– 60 years/Confirmed diagnosis of chronic stroke/At least 6 months following the stroke incidence/Secondary to ischemia or hemorrhage/The degree of spasticity of the affected upper limb ranged between 1, 1 + and 2 according to Modified Ashworth Scale	Participants aged 50– 60 years/Confirmed diagnosis of chronic stroke/At least 6 months following the stroke incidence/Secondary to ischemia or hemorrhage/The degree of spasticity of the affected upper limb ranged between 1, 1 + and 2 according to Modified Ashworth Scale	40	20	20	Conventional therapy(muscle facilitation exercises, proprioceptive neuromuscular facilitation exercises, strengthening activities, stretching exercises and postural reactions exercises+ arm-reaching tasks, arm-hand tasks, manipulative tasks (grasping and release activities))+Virtual reality-based training program using Armeo Spring	Conventional therapy	3 months	Action Research Arm Test(ARAT) Wolf Motor Function Test (WMFT) Hand Grip Strength (HGS)	Assess the changes in limb functions including ability to handle objects Assess the motor ability of the upper limb Assess the motor ability of the upper limb of the hand muscles of the affected upper limb	31	9	Hemiparesis	Duration>6 months post-stroke	Over 6 months	53.9	53.32	54.46	Action Research Arm Test improvement:5.06 Wolf Motor Function Test improvement:6.85 Wolf Motor Function Test–Time (in seconds) improvement:-11.23(lower is better) Hand Grip Strength (in pounds) improvement:2.29	Action Research Arm Test improvement:-5.23 Wolf Motor Function Test improvement:-6.64 Wolf Motor Function Test–Time (in seconds) improvement:-6.11(lower is better) Hand Grip Strength (in pounds) improvement:1.22	Improved upper limb functions/Encouraged the participants/Improving the range of motion of joints in the affected upper limb/Increase the amount of time the patients spend in activities that may lead to better ADL outcomes/Enjoyable environments/Motivated them to continue therapy	Researchers did not apply measurements to examine other functional activities such as walking	Difficulty to recruit more participants due to COVID-19 pandemic/Not fully implementing the ICF classification/Long-term effect of virtual reality-based training for improving the functions of affected upper limb in stroke had not yet been established	Not mentioned
Faria 2018	Combined cognitive-motor rehabilitation in virtual reality improves motor outcomes in chronic stroke—A pilot study	2018	Frontiers in Psychology	Ana L. Faria,†, Mónica S. Cameirão,*†, Joana F. Couras, Joana R. O. Aguiar, Gabriel M. Costa and Sergi Bermúdez i Badia	Portugal	none-immersive	The main tool used for rehabilitation was the Reh@Task, a virtual cognitive-motor task deployed on a desktop setup with a camera for motion tracking and a customized handle with a tracking pattern.	arm, forearm, wrist and hand.	Outpatient rehabilitation units	The VR task was performed on a desktop setup, where the user was seated at a table facing a monitor, and moved the customized handle on the surface of the table to interact with the VR environment.	The experimental group consisted of 12 chronic stroke patients (>6 months post stroke) with cognitive and upper extremity motor deficits, but able to understand instructions and perform the VR task.	The comparator group consisted of 12 chronic stroke patients (>6 months post stroke) with cognitive and upper extremity motor deficits, similar to the experimental group.	24	12	12	RehTask is based on traditional cancelation tests for the training of attention, and has been extended to incorporate numbers, letters and symbols, and the training of memory+Conventional occupational therapy(upper limb motricity training, practice of fine motor skills, cognitive-motor training, dexterity training, ADL, normalization of muscle tone, balance training and communication training) Th…	Conventional occupational therapy, spatial and time orientation activities, and writing training. The control group underwent 12 sessions of 45 minutes of conventional occupational therapy activities matched in time to the VR group, 3 times per week for 1 month. They also received conventional occupational therapy.	1 month	Montreal Cognitive Assessment (MoCA), Single Letter Cancelation (SLC), Digit Cancelation (DC), Bells Test (BT) Motor assessments: Fugl-Meyer Assessment Test (FM-UE), Chedoke Arm and Hand Activity Inventory (CAHAI), Modified Ashworth Scale (MAS), Motricity Index (MI) Functional assessment: Barthel Index (BI)	Cognitive function (MoCA, cancelation tests), Motor function of upper extremity (FM-UE, CAHAI, MI, MAS), Functional ability (BI)	15	9	The patients had chronic stroke (>6 months) with cognitive deficits and upper extremity motor impairment affecting arm function.	The patients were in the chronic stage, at least 6 months post-stroke. The median time since stroke onset was 24.9 months in the VR group and 41.1 months in the control group.	Over 6 months	63	57.1	68.9	FM-UE improved by 4.6 points at end of treatment and 4.9 points at follow up., FM-Arm improved by 3.7 points at end of treatment and 4 points at follow up., FM-Wrist/Hand improved by 0.8 points at both end of treatment and follow up., CAHAI improved by 0.8 points at end of treatment and 1.1 points at follow up., MI improved by 4.8 points at end of treatment and 9.1 points at follow up., MAS and B…	, MoCA total score improved by 3.1 points at end of treatment and 3 points at follow up., FM-UE improved by 2.1 points at end of treatment and 2.7 points at follow up., FM-Arm did not improve significantly., FM-Wrist/Hand improved by 1.3 points at end of treatment and 1.8 points at follow up., CAHAI improved by 2.7 points at end of treatment and 4.3 points at follow up., MI improved by 3.9 points…	Significantly greater improvement in FM-Arm score compared to control group., Provided engaging cognitive and motor training., Allowed personalized and adaptive difficulty progression., Provided instant performance feedback.	VR task does not address distal movements/ADLs were not improved/MoCA might have not fully detected the specific cognitive impact of this intervention/Limited ecological validity of the training tasks.	, Small sample size., Groups differed at baseline in age and some motor assessments., Assessor was not blinded., Control group did not train exactly the same competences., Screening cognitive tests may lack sensitivity.	Not mentioned
Fluet 2014	Comparing integrated training of the hand and arm with isolated training of the same effectors in persons with stroke using haptically rendered virtual environments, a randomized clinical trial	2008-2014	Journal of NeuroEngineering and Rehabilitation	Gerard G Fluet*, Alma S Merians, Qinyin Qiu, Amy Davidow and Sergei V Adamovich	United states	Semi-immersive	NJIT-RAVR robot system, NJIT-TrackGlove system, Simulated games/activities in a virtual environment	Hand, Fingers, Wrist, Forearm, Elbow, Shoulder	Not mentioned(only mentioned 3-D workspace)	The study states that during training, subjects were seated with adjustments made to seat height and depth to maintain proper posture. The virtual reality systems were positioned in front of the subject at a workspace calibrated to their active range of motion.	The experimental group (EG) was the Hand and Arm Together (HAT) training group. This group had 20 subjects with chronic stroke (>6 months post), with residual hand function (at least 20 degrees wrist extension and 10 degrees finger extension). Their stroke severity ranged from moderate to mild based on Chedoke McMaster Stroke Assessment stage median of 5 out of 6.	The comparator group (CG) was the Hand and Arm Separate (HAS) training group. This group had 20 subjects with chronic stroke (>6 months post), with residual hand function (at least 20 degrees wrist extension and 10 degrees finger extension). Their stroke severity ranged from moderate to mild based on Chedoke McMaster Stroke Assessment stage median of 4 to 5 out of 6.	40	20	20	The EG (HAT) received integrated hand and arm training using the NJIT virtual reality systems where simulations required coordinated shoulder, elbow, wrist and finger movements. Training duration progressed from 2 hours on day 1 to 3 hours by day 4 for 8 days total over 2 weeks. Sessions included simulated activities like Plasma Pong, Hummingbird, and more.	The CG (HAS) received separate hand and arm training using the NJIT virtual reality systems. The first half of each session focused on finger tasks like virtual piano, and the second half focused on arm tasks like hammer and cup simulations. Training duration and total days was the same as the EG group.	2 weeks	Wolf Motor Function Test (WMFT), Jebsen Test of Hand Function (JTHF), Kinematic measures during training tasks: finger fractionation, time to task completion, trajectory smoothness, endpoint deviation.	WMFT time scores, JTHF time scores, Finger fractionation during piano task, Time to complete hammer task, Trajectory smoothness during hammer task, Endpoint deviation during hammer task	29 male patients total (15 in EG, 14 in CG).	11 female patients total (5 in EG, 6 in CG).	The main health problem of patients was hemiparesis (weakness on one side) of the arm and hand due to chronic stroke. They had residual ability to move the hand and arm but reduced coordination and function.	Patients were at least 6 months post-stroke. The median time since stroke onset was 41.5 months in the EG and 48.5 months in the CG.	Over 6 months	54.6	56	53.1	, WMFT score improved by mean of 21.6 seconds from pre-test to post-test, WMFT score improved by mean of 29.9 seconds from pre-test to retention test, JTHF score improved by mean of 17.7 seconds from pre-test to post-test, JTHF score improved by mean of 11.1 seconds from pre-test to retention test, Finger fractionation median improved from 10.9 to 24.5 degrees, Hammer task time to completion medi…	, WMFT score improved by mean of 30.8 seconds from pre-test to post-test, WMFT score improved by mean of 21.8 seconds from pre-test to retention test, JTHF score improved by mean of 20.4 seconds from pre-test to post-test, JTHF score improved by mean of 14.4 seconds from pre-test to retention test, Finger fractionation median improved from 21.7 to 40.1 degrees, Hammer task time to completion medi…	, Improved WMFT and JTHF scores indicating improved function, Increased finger individuation and fractionation, Faster completion of tasks, Smoother movements, Reduced endpoint deviation during hammer task, Retention of improvements at 3 months (for HAT group)	Not mentioned	Generalization of results/Failed to identify a significant difference in activity level improvements	No side effect
Frisoli 2022	A randomized clinical control study on the efficacy of three-dimensional upper limb robotic exoskeleton training in chronic stroke	2021	Journal of NeuroEngineering and Rehabilitation	Antonio Frisoli*, Michele Barsotti, Edoardo Sotgiu, Giuseppe Lamola, Caterina Procopio and Carmelo Chisari	Italy	Semi-immersive	The main tool used for rehabilitation was the L-EXOS exoskeleton robot. This is a robotic exoskeleton with 5 rotational joints, of which the first 4 are actuated. It provides assisted reaching movements.	shoulder, elbow, wrist and hand.	Hospital	atients were seated comfortably on a chair or their own wheelchair. The L-EXOS exoskeleton was adjusted to fit and support the patient's upper limb.	The Experimental Group (EG) were chronic stroke patients with unilateral hemiparesis who received robotic therapy with the L-EXOS exoskeleton.	The Comparator Group (CG) were chronic stroke patients with unilateral hemiparesis who received conventional manual therapy.	22	11	11	The EG group received robotic therapy with the L-EXOS exoskeleton, involving reaching and manipulation exercises in virtual reality. The sessions were 45 mins, 3 times per week for 6 weeks.	The CG group received conventional manual therapy focused on reaching, grasping and manipulation tasks with the affected limb. The sessions were 45 mins, 3 times per week for 6 weeks.	6 weeks	Fugl-Meyer Assessment Modified Ashworth (MA) Bimanual Activity Test (BAT)	Arm motor ability Functional evaluation of upper limb Quantify the contribution of patient’s affected upper limb to execute ommon ADLs.	15	7	The main health problem was unilateral hemiparesis from chronic stroke.	30-37 months	Over 6 months	65.8	62	70	In the EG, the FMA motor score improved by 11.1 points, BAT time reduced by 4.8 sec, proximal FMA improved by 6.9 points.	In the CG, the FMA motor score improved by 8.9 points, BAT time reduced by 2.2 sec, proximal FMA improved by 2.6 points.	Improved motor function/Significant improvement in proximal portion of FMA scale/Improvement in the execution time in performing ADL tasks/	Not mentioned	Not mentioned	Not mentioned
Gheidar 2020	Feasibility, Safety and Efficacy of a Virtual Reality Exergame System to Supplement Upper Extremity Rehabilitation Post-Stroke: A Pilot Randomized Clinical Trial and Proof of Principle	2019	International Journal of Environmental Research and Public Health	Nahid Norouzi-Gheidari, Alejandro Hernandez, Philippe S. Archambault, Johanne Higgins, Lise Poissant and Dahlia Kairy	Canada	Semi-immersive	The study used the Jintronix rehabilitation exergaming system based on the Microsoft Kinect technology. The system uses camera-based motion tracking to allow patients to interact with games and exercises designed for rehabilitation.	shoulder, arm, elbow, wrist and hand	outpatient rehabilitation centers	he VR examination was conducted with patients seated in front of the Jintronix system which was calibrated to their range of motion.	stroke survivors with residual mild to moderate upper extremity impairment, in subacute or chronic stage, receiving outpatient rehabilitation services. Their baseline Chedoke-McMaster Upper Extremity score was 4.2 ± 1.3.	stroke survivors matched to the experimental group, also with residual mild to moderate upper extremity impairment in subacute or chronic stage, receiving only usual outpatient rehabilitation services. Their baseline Chedoke-McMaster Upper Extremity score was 4.0 ± 1.1.	18	9	9	The experimental group received usual outpatient rehabilitation services plus additional upper extremity training using the Jintronix VR exergaming system. They trained with the system 2-3 times per week for 30 minutes per session (excluding setup time) for a total of 4 weeks.	he comparator group received only usual outpatient rehabilitation services with no additional intervention.	4 weeks	Outcomes were evaluated using the Fugl-Meyer Assessment Upper Extremity, Box and Block Test, Motor Activity Log, and Stroke Impact Scale.	Outcomes measured included upper extremity motor function, manual dexterity, self-reported amount and quality of upper extremity use, and health status/quality of life.	10 total (5 in experimental group, 5 in comparator group).	8 total (4 in experimental group, 4 in comparator group).	The patients all had residual upper extremity motor impairment after stroke, specifically mild to moderate impairment.	Patients were in the subacute or chronic stage post-stroke. The mean time since stroke onset was 5.7 ± 3.2 months in the experimental group and 8.4 ± 7.8 months in the comparator group.	Over 6 months	49.9	42.2 ± 9.5	57.6 ± 10.5	FMA-UE total score improved by 2.1 points from baseline to post-intervention. MAL-QOM improved by 0.7 points from baseline to post-intervention (statistically significant). BBT improved by 0.2 blocks/min from baseline to post-intervention. SIS mobility domain improved by 5.9 points from baseline to post-intervention (statistically significant). SIS physical domain improved by 6.5 points from base…	FMA-UE total score decreased by 0.2 points from baseline to post-intervention. MAL-QOM decreased by 0.5 points from baseline to post-intervention (statistically significant). BBT decreased by 1.6 blocks/min from baseline to post-intervention. SIS mobility domain improved by 2.5 points from baseline to post-intervention (statistically significant). SIS physical domain decreased by 2.0 points from …	Provided additional upper extremity exercise time and repetitions. Was safe and well-tolerated with no serious adverse events. Led to increased quality of upper extremity movement. Improved self-reported mobility and overall physical domains compared to control group.	Required therapist supervision. Did not lead to significant changes in upper extremity motor function compared to control.	The study included a limited subset of stroke survivors, excluding those with visual, cognitive or severe balance impairments, limiting generalizability. Small sample size. Participants and therapists could not be blinded to the intervention.	No serious adverse events like increased pain, falls or dizziness were reported. Average pain levels were low (0.6/10 on VAS). Average fatigue levels were low (1.7/10 on Borg scale). One instance of dizziness reported in one session by one participant.
Hegazy 2022	Impact of a virtual reality program on post-stroke upper limb function: a randomized controlled trial	2020	Physiotherapy Quarterly	Rasha Meselhy Hegazy, Afnan Mohammed Alkhateeb, Azza Mohammed Abdelmohsen	Saudi Arabia	Full-immersive	The VR system used a game called "Super Punch" along with VR goggles and controllers. No robots or other special devices were mentioned.	hand, wrist, elbow and shoulder.	university facility	Patients were seated in a high back chair while using the VR system.	The experimental group consisted of 10 patients who recently had a stroke (less than 6 months prior) and had mild upper limb spasticity. They had no cognitive impairments.	The comparator group consisted of 10 patients matched to the experimental group, with a recent stroke (less than 6 months prior) and mild upper limb spasticity. They also had no cognitive impairments	20	10	10	The experimental group received:, 15 minutes of VR training using the Super Punch game, with 10-15 total minutes per session, 1 hour of task-oriented upper limb training, Interventions were done 3 times per week for 6 weeks total.	The comparator group received:, 1 hour of task-oriented upper limb training, Interventions were done 3 times per week for 6 weeks total.	1 weeks	Upper Extremity Functional Index (UEFI), Grip strength test	Examines the function of the upper limb Measure the grip strength	Not mentioned	Not mentioned	The patients all had upper limb motor impairment after having a recent stroke. Specific symptoms are not described.	Less than 6 months post stroke	lower than 6 months	55.3	54.2	56.4	UEFI scores increased from 42.5 to 55.1, Grip strength increased from 10.9 to 22	UEFI scores increased from 41.1 to 50.4, Grip strength increased from 9 to 12	Improved the upper extremity function/Improved grip strength/Enjoying experience/Constant motivation/Induces neural plasticity/Faster recovery and gain	The exergame only focused on gross motor function and not fine movments	Adaptation for task-oriented training/Patient dropout	Not mentioned
Hernandez 2022	Virtual Reality–Based Rehabilitation as a Feasible and Engaging Tool for the Management of Chronic Poststroke Upper-Extremity Function Recovery: Randomized Controlled Trial	2018-2022	JMIR Serious Games	Alejandro Hernandez, BEng, MSc; Liudmila Bubyr, BSc, MSc; Philippe S Archambault, BSc, OTR, PhD; Johanne Higgins, BSc, OTR, PhD; Mindy F Levin, BSc, PT, PhD; Dahlia Kairy	Canada	Semi-immersive	The main rehabilitation tool used was the Jintronix VR video game system. No robots or other special devices were mentioned.	arm and hand	Home	The VR system was set up in the participants' homes with the camera and display. Participants stood or were seated to interact with the system. No other special examination setting was mentioned	The experimental group consisted of 26 participants with chronic stroke who had residual mild to moderate upper extremity impairment (scores of 2-6 on the Chedoke-McMaster arm component). They had ceased receiving rehabilitation services.	The comparator group consisted of 25 participants, also with chronic stroke and mild to moderate upper extremity impairment who were no longer receiving rehabilitation services.	51	26	25	Home-Based Intervention(For example, the kitchen activity invites the user to reach a target placed in a virtual 3D kitchen setting; another activity requires bilateral movements of the arms to catch, carry, and drop objects in a 2D plane)The EG received a 4-week home-based upper extremity exercise program using the Jintronix VR video game system, with remote monitoring and program adjustments by…	Standard care(home-based exercise program manual (Graded Repetitive Arm Supplementary Program [GRASP]) provided by a therapist without further supervision.)The CG received instructions for the standardized Graded Repetitive Arm Supplementary Program (GRASP) home exercise program manual without therapist supervision. They performed the program independently for 4 weeks.	4 weeks	Fugl-Meyer Assessment for Upper Extremity (FMA-UE). Secondary outcomes included the Stroke Impact Scale (SIS) and an abridged Motor Activity Log (MAL).	Quantifies UE impairment after stroke Self-assess quality of life Self-assess the use of the impaired arm in ADL	37 male participants total (17 in EG, 20 in CG).	There were 14 female participants total (9 in EG, 5 in CG).	he main health problem was residual upper extremity motor impairment affecting arm function after chronic stroke.	The median time since stroke was 5.3 years (IQR 1.5-8.1 years) in the EG and 4.4 years (IQR 2.2-7.4 years) in the CG.	Over 6 months	58.3	59.8	56.7	FMA-UE scores improved from a median of 30 at baseline to 36 after intervention in the EG., SIS total score improved from median 152.5 to 156.4 in the EG., MAL amount and quality scores showed small improvements in the EG., 9 participants in the EG reached the MCID of 5 points improvement on the FMA-UE.	FMA-UE scores improved from a median of 38 at baseline to 42 after intervention in the CG., SIS total score improved from median 161.8 to 165.3 in the CG., Small improvements were seen in MAL scores in the CG., 3 participants in the CG reached the MCID on the FMA-UE.	Make great interest in paricipants/While treatment group participants required a home installation of the Jintronix system, the setup was relatively simple, requiring minimal space in the participant’s living spaces and little to no technical maintenance throughout the duration of the intervention., , The Jintronix VR system provides an engaging way to perform repetitive upper extremity exercises…	Nonretention of upper-limb gains by follow-up,	FMA-UE measure may have limited ability to detect changes/The SIS and MAL measures may lack sensitivity in detecting smaller changes/the use of subgrouping strategies to compare differences in baseline FMA-UE scores limited the ability to detect significant effects given the small overall sample size/Participants in the standard care group did not log specific time spent on the GRASP program	No side effect
Hung 2019	Comparison of Kinect2Scratch game-based training and therapist-based training for the improvement of upper extremity functions of patients with chronic stroke: a randomized controlled single-blinded trial	2019	European Journal of Physical and Rehabilitation Medicine	Jen-Wen hunG, *, chiung-Xia chou, yao-Jen chanG, ching-yi Wu, ,, Ku-chou chanG,, Wen-chi Wu, stephen hoWEll	Taiwan	Semi-immersive	The tools used were games developed with Kinect2Scratch using the Microsoft Kinect sensor. So the tools were motion-controlled video games.	Shoulder, elbow and wrist	Hospital	Patients likely stood or sat facing the Kinect sensor to play the games.	The experimental group comprised 17 patients with chronic hemiplegic stroke. They had unilateral lesions and active movement of the proximal upper extremity. At least 6 months post stroke/ Having active movement of the affected proximal UE/Mini Mental State Exam score greater than 20/Age more than 18 years.	The comparator group comprised 16 patients with chronic hemiplegic stroke, also with unilateral lesions and active movement of the proximal upper extremity. At least 6 months post stroke/ Having active movement of the affected proximal UE/Mini Mental State Exam score greater than 20/Age more than 18 years.	33	17	16	The EG received 24 sessions of 30 minutes of Kinect2Scratch game training over 12 weeks, with games focused on training shoulder and elbow movements.	The CG received 24 sessions of 30 minutes of therapist-based training over 12 weeks, focused on bilateral and unilateral UE movement patterns.	12 weeks	, Fugl-Meyer Assessment of Upper Extremity, Wolf Motor Function Test, Motor Activity Log, Pittsburgh Participation Scale, Accelerometers to measure activity counts	Assessing the movements of the proximal and distal parts of the UE arm motor performance. measuring the amount of the affected hand usage and the quality of movement Degree of the participant’s engagement Amount of the affected UE movement	24 patients were male (12 in each group)	9 patients were female (5 in EG, 4 in CG).	The patients all had hemiplegia after chronic stroke, affecting their upper extremity function and movement.	29-37.5 months	Over 6 months	59	56.58	61.38	, Fugl-Meyer UE improved from median 35 to 36, Fugl-Meyer Prox improved from median 30 to 32, Fugl-Meyer Distal improved from 7 to 7, Wolf Motor Function Test time improved from 10.23 to 8.24, Motor Activity Log Amount improved from 1.73 to 2.3, Motor Activity Log Quality improved from 0.71 to 1.39	, Fugl-Meyer UE improved from median 33.5 to 36, Fugl-Meyer Prox improved from 26 to 27.5, Fugl-Meyer Distal no significant change, Wolf Motor Function Test time improved from 7.85 to 5.85, Motor Activity Log Amount no significant change, Motor Activity Log Quality no significant change	High level of participation/More activity movments/The program settings and modifications can be done quickly and even can be done remotely/Induce positive effects on neuroplasticity/More motivated during the videogames exercis/Feasible intervention, Improved upper extremity function on Fugl-Meyer and Wolf Motor Function tests, Increased amount and quality of affected arm use on Motor Activity Lo…	Low-tech self-designed motioncontrolled video games/Similar benefits in improving UE function compared to conventional therapy approaches	The total dose (12 hours of training) may not be adequate/Between-group differences were not seen/Findings cannot be extrapolated for subjects with no active movement of the affected proximal UE/Used the first generation of Kinect sensor/The Scratch programming environment can only be created and displayed using two-dimensional platforms which is not immersive	Soreness after training
Hung 2021	Wearable myoelectric interface enables high-dose, home-based training in severely impaired chronic stroke survivors	2021	Annals of Clinical and Translational Neurology	Na-Teng Hung, Vivek Paul, Prashanth Prakash, Torin Kovach, Gene Tacy, Goran Tomic, Sangsoo Park, Tyler Jacobson, Alix Jampol, Pooja Patel, Anya Chappel, Erin King & Marc W. Slutzky	United states	Semi-immersive	The main tool used was the MINT (Myoelectric Interface for Neurorehabilitation Training) device, which is a wearable device that measures EMG signals from arm muscles. These signals were used to control cursor movements in a computer game for training.	Upper limb(anterior, medial and posterior deltoid, biceps brachii, brachioradialis, triceps, pectoralis major, trapezius, latissimus dorsi, infraspinatus, and pronator quadratus.	Home	The MINT training was done with participants seated at home, using a laptop, the MINT device, and surface EMG electrodes. Their trunk was unrestrained.	age >18 years/moderatelysevere to severe upper limb impairment (FMA-UE, of 8-30)/ At least 6 months post stroke. The experimental groups consisted of chronic stroke survivors with moderate to severe upper limb impairment (Fugl-Meyer Assessment score 8-30). They were at least 6 months post-stroke.	age >18 years/moderatelysevere to severe upper limb impairment (FMA-UE, of 8-30)/ At least 6 months post stroke. There was a sham control group that underwent similar training but with a different mapping between EMG signals and cursor movements that did not require reducing muscle co-activation. This group had the same eligibility criteria and impairment levels as the experimental groups.	23	2D: 7 3D: 4 REACH: 3	9	3D: trained on two sets of 3 muscles each using THE PROGRAM(Participants controlled a cursor within a 3D environment created using Blender and Python. Each EMG envelope sample (20 ms) was mapped to one orthogonal component of the cursor’s position (Fig. 2). Participants moved the cursor into the “home” target at the bottom left of the screen by relaxing the controlling muscles. After holding in t…	The sham control group underwent training controlling cursor movements with activation of a single muscle at a time, without isolating muscles from each other. The training schedule was the same as the experimental groups in terms of duration and frequency.	6 weeks	Outcomes examined for this feasibility analysis included: training adherence (time trained per day), enjoyment and motivation (Intrinsic Motivation Inventory survey), training performance (time-to-target metric in game), and muscle co-activation (EMG correlation between muscle pairs).	the amount of time trained by each participant To assess motivation by using a modified version of the Intrinsic Motivation Inventory (IMI) Time-to-target (TTT; mean time to acquire each target)	10	13	The main health problem was upper limb motor impairment following stroke, which affected activities of daily living involving use of the arm and hand. Specific deficits were not characterized in detail.	At least 6 months	Over 6 months	58	Not mentioned	Not mentioned	Training adherence: 91.1% Motivation: 92% Weighted TTT= -0.77 , , Adherence: Mean training time of 82 min/day, Motivation: Mean enjoyment rating 5.8/7, mean effort rating 6.4/7, Performance: Time-to-target decreased over training days, Co-activation: Reduced by 54% compared to baseline	, Adherence: Mean training time of 82 min/day (same as EG), Motivation: Mean enjoyment rating 5.4/7, mean effort rating 6.4/7, Performance: All participants reached maximum game difficulty level	Reduce abnormal co-activation/Rated MINT as enjoyable and motivating/Allows severely impaired patients to participate. , High adherence to home-based training regimen, Participants found it enjoyable and motivating, Allowed high intensity training with many repetitions, Reduced muscle co-activation	Muscle pain/Muscle fatigue. , Some difficulty for participants in setting up device independently, Required frequent electrode replacement, Some fatigue reported after intense training days, 70% did not complete full prescribed 90 min/day, High dropout rate for reasons unrelated to intervention, Transient skin irritation under electrodes in some cases	Outcome metrics that are used in clinical trials are very insensitive to improvement/Participants did not achieve the requested therapy/Limitation in participation due to computer literacy or motivation/The current version of MINT is somewhat limited by the need to clip wired leads to EMG electrodes/Laptop security/login issues. , Technical problems with software, hardware or Bluetooth connectivi…	Muscle pain/Muscle fatigue. , Muscle fatigue in some participants on intense training days, Transient skin irritation under electrodes in some cases
Joo 2015	The Effects of Game-Based Breathing Exercise on Pulmonary Function in Stroke Patients: A Preliminary Study	2014	Medical science monitor	Sunghee Joo Doochul Shin Changho Song	South Korea	none-immersive	The tool used was a game-based breathing exercise program called Breathing+. It consisted of a headset sensor and laptop with game software.	pulmonary function and respiratory muscles	hospital	The patients were seated in armchairs to play the breathing games on the laptop. No special VR setup was used.	stroke patients (12 men, 7 women) who participated in the game-based breathing exercise program. They had reduced respiratory function due to hemiparesis from stroke.	stroke patients (10 men, 9 women) who did not receive the game-based breathing exercises. They also had reduced respiratory function due to hemiparesis from stroke.	38	19	19	The EG received 25 minutes of game-based breathing exercise using the Breathing+ system, 3 days per week for 5 weeks. They also received 30 minutes per day, 5 days a week of conventional stroke rehab exercises.	The CG received only the conventional stroke rehab exercises of 30 minutes per day, 5 days a week for 5 weeks. They did not receive the game-based breathing training.	5 weeks	Spirometry was used to measure forced vital capacity (FVC), forced expiratory volume in 1 second (FEV1), FEV1/FVC ratio, and maximum voluntary ventilation (MVV). These quantitative metrics were compared between groups.	The outcome measures were the spirometry values - FVC, FEV1, FEV1/FVC, and MVV. These measure lung volume and respiratory muscle strength.	22 (12 in EG, 10 in CG).	16 (7 in EG, 9 in CG).	The patients all had reduced respiratory function and muscle weakness due to hemiparesis from stroke. Their main health problem was impaired pulmonary function after stroke.	Not mentioned	-	55.89	55.05	56.73	FVC increased from 2.50L to 3.15L (p=0.001) FEV1 increased from 1.90L to 2.43L (p<0.05) MVV increased from 51.36 L/min to 66.56 L/min (p<0.05) No significant change in FEV1/FVC ratio (from 77.08% to 77.79%)	No significant change in FVC (2.58L to 2.34L) Small increase in FEV1 from 1.75L to 1.80L (p<0.05) Decrease in MVV from 53.71 L/min to 49.15 L/min (p<0.05) Increase in FEV1/FVC ratio from 71.71% to 79.59%	Improved FVC, FEV1, and MVV compared to control group Indicates potential to improve dyspnea, exercise performance, quality of life May help reduce stroke recurrence, mortality, and respiratory muscle weakness No numerical advantages were reported	Not mentioned	Not mentioned	Not mentioned
KARASU 2018	EFFECTIVENESS OF WII-BASED REHABILITATION IN STROKE: A RANDOMIZED CONTROLLED STUDY	2009-2011	J Rehabil Med	Ayça UTKAN KARASU, MD, Elif BALEVI BATUR, MD and Gülçin KAYMAK KARATAŞ	Turkey	none-immersive	The tool used for rehabilitation was the Nintendo Wii Fit system along with the Wii Balance Board.	overall balance and postural control.	The examinations were conducted at the Gazi University Faculty of Medicine, Department of Physical Medicine and Rehabilitation clinic.	Patients stood on the Wii Balance Board to perform the VR balance exercises and assessments.	stroke patients who met the inclusion criteria (time since stroke less than 12 months, able to follow commands, etc). They had balance and motor impairments due to their stroke.	stroke patients who also met the inclusion criteria. They had similar balance and motor impairments as the experimental group.	23	12	11	The experimental group received 20 minutes of balance exercises using the Wii Fit and Balance Board, 5 days per week for 4 weeks, in addition to conventional rehabilitation.	The comparator group received only conventional rehabilitation including physiotherapy, occupational therapy, etc. for 2-3 hours per day, 5 days per week.	8 weeks	Evaluation tools included the Berg Balance Scale, Functional Reach Test, Timed Up and Go Test, Postural Assessment Scale for Stroke Patients, Static Balance Index, postural sway measurements, and Functional Independence Measure scores.	Outcomes measured included balance, postural sway, functional reach, mobility, independence in transfers and locomotion.	10	13	he main health problem was balance and motor impairments due to stroke.	Patients had experienced a stroke within the last 12 months prior to the study.	Over 6 months	63.2	63.2	64.1	Berg Balance Scale improved from 38.8 to 48.9 after treatment and 48.7 at follow up. Functional Reach Test improved from 16.4 cm to 25.2 cm after treatment and 23.6 cm at follow up. Timed Up and Go test improved from 32.5 sec to 19.5 sec after treatment and 20.5 sec at follow up. Postural Assessment Scale improved from 28.8 to 32.5 after treatment and 32 at follow up. Static Balance Index improve…	Berg Balance Scale improved from 39.1 to 42.2 after treatment and 39.4 at follow up. Functional Reach Test improved from 18.8 cm to 22.2 cm after treatment and 20 cm at follow up. Timed Up and Go test improved from 27.4 sec to 24 sec after treatment and 29.6 sec at follow up. Postural Assessment Scale improved from 27.9 to 30.4 after treatment and 29.2 at follow up. Static Balance Index improved …	Improved balance and postural control Increased functional reach Faster mobility Improved ability to shift weight and control COP Increased independence in transfers	Not mentioned	Small sample size limits generalizability of results. Short follow-up period to evaluate long-term effects. Difficulty finding Wii games suitable for stroke patients' impairments. Possibility of fatigue with prolonged VR sessions.	Not mentioned
Laffont 2020	Rehabilitation of the upper arm early after stroke: Video games versus conventional rehabilitation. A randomized controlled trial	2012-2016	Annals of Physical and Rehabilitation Medicine	Isabelle Laffont a,b, *, Jerome Froger b,c, Claire Jourdan a,b, Karima Bakhti a,b, Liesjet E.H. van Dokkum j, Abdelkader Gouaich d, Huei Yune Bonnin c, Philippe Armingaud c, Audrey Jaussent e, Marie Christine Picot e, Emmanuelle Le Bars f,j, Arnaud Dupeyron b,c, Caroline Arquizan g, Anthony Gelis h,i, Denis Mottet	France	none-immersive	he tools used for rehabilitation in the video gaming group were configurable video games and commercially available online games played with a computer and mouse. No robots or specialized devices were used.	hand, wrist, forearm, elbow, arm, and shoulder	hospitals	Patients in the video gaming group played the games while seated at a computer. No other special settings were mentioned.	The experimental group consisted of patients with subacute stroke (within 3 months of stroke onset). They had upper limb Fugl-Meyer Score <30/66 and were without major cognitive impairment or neglect.	The comparator group had the same criteria as the experimental group - patients with subacute stroke (within 3 months of stroke onset), upper limb Fugl-Meyer Score <30/66, and no major cognitive impairment or neglect.	51	25	26	The experimental group received an additional daily session of video game-based occupational therapy for 45 minutes, 5 days per week for 6 weeks. The games were a mix of therapist-configurable games and commercially available online games, played with a computer mouse.	The comparator group received an additional daily session of conventional occupational therapy for 30-45 minutes, 5 days per week for 6 weeks. This focused on intensive, repetitive, task-oriented movements of the affected upper limb.	6 months	Fugl-Meyer Assessment of the upper limb (Fugl-Meyer Score) Box and Block Test Wolf Motor Function Test Motor Activity Log Barthel Index SF-36 quality of life questionnaire	Upper limb sensorimotor impairment (Fugl-Meyer Score) Grasping function (Box and Block Test) Motor function (Wolf Motor Function Test) Perceived participation restrictions (Motor Activity Log) Independence in activities of daily living (Barthel Index) Quality of life (SF-36)	31	20	The main health problem of the patients was upper limb motor impairment after stroke, which affected activities like grasping and arm movements. Patients with major cognitive deficits, neglect, or aphasia were excluded.	Patients were included within 3 months of stroke onset (subacute stage). The median time since stroke at study inclusion was 21 days.	lower than 6 months	58	60.8	55.8	In the experimental (video gaming) group at 6 weeks: Fugl-Meyer Score increased by mean 24.1 points Box and Block Test increased by mean 15.7 blocks Wolf Motor Function Test time decreased by mean 47.3 seconds Motor Activity Log amount of use increased by mean 1 point Motor Activity Log quality of movement increased by mean 1 point Barthel Index increased by mean 33.4 points SF-36 Physical Compos…	In the comparator (conventional rehabilitation) group at 6 weeks: Fugl-Meyer Score increased by mean 17.8 points Box and Block Test increased by mean 7.4 blocks Wolf Motor Function Test time decreased by mean 30.7 seconds Motor Activity Log amount of use increased by mean 0.8 points Motor Activity Log quality of movement increased by mean 0.7 points Barthel Index increased by mean 28.6 points SF-…	Greater increase in distal Fugl-Meyer Score in the video gaming group at 6 weeks (mean 10.7 point increase vs 6.2 points in conventional rehabilitation group) Greater increase in Box and Block Test score in the video gaming group at 6 weeks (mean 15.7 block increase vs 7.4 blocks in conventional rehabilitation group) Potentially greater benefits when rehabilitation was initiated within 30 days af…	Not mentioned	The study had a small sample size (n=51) which may have been underpowered to detect differences between groups. There was high variability in the Fugl-Meyer Score which may have obscured potential benefits. The study did not assess patient/therapist opinions of the video games. The video games were non-immersive and did not include advanced features like manipulation of feedback. More immersive o…	Shoulder pain (6 patients in conventional rehabilitation group, 4 patients in video gaming group) Complex regional pain syndrome (1 patient) Worsening of spasticity (1 patient)
LAM 2022	BILATERAL MOVEMENT-BASED COMPUTER GAMES IMPROVE SENSORIMOTOR FUNCTIONS IN SUBACUTE STROKE SURVIVORS: A RANDOMIZED CONTROLLED TRIAL	2015-2017	J Rehabil Med	Stefanie S. L. LAM, MSc, Tai Wa LIU, PhD, Shamay S. M. NG, PhD, Charles W. K. LAI, MSc, and Jean WOO	Hong Kong	none-immersive	The tools used were custom computer games played using a custom controller with handlebars for each hand	hands, wrists, and arms	The examination was conducted at a geriatric day hospital.	The participants were seated and used the custom controller with handlebars to play the computer games	The experimental group received bilateral movement-based computer games plus conventional rehabilitation. They were subacute stroke survivors referred to a geriatric day hospital within 1 week of hospital discharge.	The comparator group received video-directed exercise plus conventional rehabilitation. They were also subacute stroke survivors referred to the geriatric day hospital within 1 week of hospital discharge.	93	47	46	The experimental group received 3 hours of conventional rehabilitation followed by 30 minutes of bilateral movement-based computer games, 2 times per week for 8 weeks (16 total sessions). The computer games were played using a custom controller with handlebars for 10 minutes each.	The comparator group received 3 hours of conventional rehabilitation followed by 30 minutes of video-directed upper limb exercises, 2 times per week for 8 weeks (16 total sessions).	8 weeks	Outcomes were assessed using the Fugl-Meyer Assessment, Action Research Arm Test, hand grip strength, and SF-36 health survey.	Outcomes measured were upper limb motor impairment, upper limb motor function, grip strength, and quality of life.	55	38	The patients all had upper limb motor impairment after stroke.	The patients were 1 week to 6 months post-stroke.	lower than 6 months	65.6	65.1	66	Fugl-Meyer Assessment: Improved by 15.75 points from baseline to 1 month follow-up Action Research Arm Test: Improved by 14.95 points from baseline to 1 month follow-up Grip strength (paretic): Improved by 5.15 kg from baseline to 1 month follow-up Grip strength (non-paretic): Improved by 1.61 kg from baseline to 1 month follow-up SF-36 Physical Component: Improved by 3.66 points from baseline to…	Fugl-Meyer Assessment: Improved by 9.53 points from baseline to 1 month follow-up Action Research Arm Test: Improved by 10.12 points from baseline to 1 month follow-up Grip strength (paretic): Improved by 3.22 kg from baseline to 1 month follow-up Grip strength (non-paretic): Improved by 1.16 kg from baseline to 1 month follow-up SF-36 Physical Component: Improved by 4.24 points from baseline to …	Greater improvements in upper limb motor impairment and function compared to conventional rehabilitation alone Earlier improvements in grip strength of the paretic hand compared to conventional rehabilitation alone Continued improvements in motor function from end of treatment to 1 month follow-up, suggesting potential for further gains with extended intervention	Not mentioned	Not mentioned	Not mentioned
Lee 2016	Effect of Virtual Reality-based Bilateral Upper Extremity Training on Upper Extremity Function after Stroke: A Randomized Controlled Clinical Trial	2012-2014	Occup Ther Int	Suhyun Lee, Yumi Kim & Byoung-Hee Lee	South Korea	semi-immersive	The tools used were handles on sliding rails that could be adjusted to different widths and angles (0 and 45 degrees). Patients grasped the handles and performed bilateral upper extremity exercises following motions displayed in the VR environment.	hands, wrists, elbows and shoulders	hospital	Patients were seated with their trunks unrestrained. They performed bilateral upper extremity movements while viewing the VR display and their own motions captured by a webcam on a monitor.	The experimental group (VRBT) consisted of 10 patients with chronic stroke (at least 6 months post stroke). They had Brunnstrom recovery stage 1-4, MAS score <2, and MMSE score 24-30.	The comparator group (BT) consisted of 8 patients with chronic stroke matched to the criteria of the experimental group.	18	10	8	The VRBT group performed bilateral upper extremity exercises using handles on sliding rails at 0 and 45 degrees while viewing corresponding motions in the VR display. The exercises were 30 minutes per day, 3 days per week for 6 weeks.	The BT group performed the same bilateral upper extremity exercises as the VRBT group while viewing an irrelevant video, 30 minutes per day, 3 days per week for 6 weeks.	6 weeks	Jebsen-Taylor Hand Function Test Box and Block Test Grooved Pegboard Test Digital Manual Muscle Testing for elbow flexion/extension Hand grip strength testing	Hand function time to complete tasks Number of blocks moved in 60 seconds Time to insert pegs Elbow flexion/extension strength Grip strength Pinch strength	5 males in VRBT group, 3 males in BT group. Total 8 males.	5 females in VRBT group, 5 females in BT group. Total 10 females.	The patients all had chronic stroke, at least 6 months prior. They exhibited motor deficits of the upper extremity contralateral to the lesion side.	The mean time since stroke onset was 16.2 months in VRBT group and 17 months in BT group.	Over 6 months	71	69.2	73.13	Jebsen Hand Function Test: Improved time to complete all subtests and total score (p=0.000) Box and Block Test: Increased number of blocks moved from 21.6 to 35.79 (p=0.001) Grooved Pegboard Test: Decreased time to complete from 81.15 sec to 75.39 sec (p=0.000) Elbow flexion strength increased from 2.01 kg to 4.13 kg (p=0.000) Elbow extension strength increased from 1.95 kg to 3.43 kg (p=0.000) G…	Jebsen Hand Function Test: Improved time to complete some subtests and total score (p=0.006) Box and Block Test: Increased number of blocks moved from 9.5 to 15.63 (p=0.012) Grooved Pegboard Test: Decreased time to complete from 81.51 sec to 78.55 sec (p=0.005) Elbow flexion strength increased from 1.85 kg to 2.46 kg (p=0.000) Elbow extension strength increased from 1.84 kg to 2.52 kg (p=0.000) G…	Improved upper extremity function and dexterity Increased strength and control of the affected arm Provided motivation and engagement through the VR system Allowed for customizable and progressive bilateral training	Not mentioned	Small sample size Lack of control group receiving conventional therapy Limited angles adjustable in the equipment (0 and 45 degrees)	Not mentioned
Lee 2017	Effect of Robot-Assisted Game Training on Upper Extremity Function in Stroke Patients	2017	Ann Rehabil Med	Kyeong Woo Lee, MD, Sang Beom Kim, MD, Jong Hwa Lee, MD, Sook Joung Lee, MD, Jin Wan Kim, MD	South Korea	none-immersive	The tool used was a rehabilitation robot called Neuro-X. This robot allowed shoulder abduction/adduction and elbow flexion/extension movements to control video games.	shoulder and elbow joints	Hospital	Patients were seated and had their paretic arm fixed to the robot arm. They performed movements of shoulder abduction/adduction and elbow flexion/extension to control the video games.	The EG consisted of acute and subacute stroke patients who were able to perform the robot-assisted training. They had at least 2/5 strength in shoulder and elbow movements.	The CG consisted of acute and subacute stroke patients matched to the EG. They had the same inclusion criteria of being able to perform the training and having at least 2/5 strength in shoulder and elbow.	50	25	25	The EG received one 30-minute session of robot-assisted game training using Neuro-X, plus one 30-minute session of conventional rehabilitation training, 5 days a week for 2 weeks.	The CG received two 30-minute sessions of conventional upper extremity rehabilitation training per day, 5 days a week for 2 weeks.	2 weeks	Manual Muscle Testing (MMT), Manual Function Test (MFT), and Korean Modified Barthel Index (K-MBI) were used to evaluate motor strength, function, and activities of daily living. A satisfaction questionnaire was also used.	Outcomes measured were muscle strength (MMT), upper extremity motor function (MFT), activities of daily living (K-MBI), and satisfaction.	26 male patients total (14 in EG, 12 in CG)	24 female patients total (11 in EG, 13 in CG).	The patients all had hemiparesis after stroke, specifically affecting their upper extremity motor function.	The mean days from stroke onset was 15.4 days in EG and 14.4 days in CG.	lower than 6 months	56.8	55.8	57.9	In the EG, MMT improved in shoulder adduction (0.44), shoulder abduction (0.48), elbow flexion (0.76), elbow extension (0.52), wrist flexion (0.4), wrist extension (0.52), and grasp (0.44). MFT improved by 2.92 points. K-MBI improved by 5.08 points.	In the CG, MMT improved in shoulder adduction (0.48), shoulder abduction (0.52), elbow flexion (0.56), elbow extension (0.48), wrist flexion (0.88), wrist extension (0.56), and grasp (0.48). MFT improved by 2.88 points. K-MBI improved by 4.92 points.	The robot-assisted game training was reported to be able to provide accurate repetitive motions, satisfy patients by being interesting, promote motor learning through games, and lighten therapist workload.	Not mentioned	small sample size and short study period.	Not mentioned
Lee, M. M. 2018	Game-Based Virtual Reality Canoe Paddling Training to Improve Postural Balance and Upper Extremity Function: A Preliminary Randomized Controlled Study of 30 Patients with Subacute Stroke	2018	Medical science monitor	Lee, M. M.	South Korea	Semi-immersive	Exergame/Apparatus like a boat	Shoulder/Hand	Hospital	Nintendo Wii Sports Resort game/Canoe-like apparatus/Monitor	subacute stroke within the prior six months	subacute stroke within the prior six months	30	15	15	VR training program(While seated on the springboard, the study participants performed a paddling movement with both hands grasping the motion controller that was inserted in a separate canoe paddle accessory)+Conventional therapy( physical therapy and occupational therapy)	Conventional therapy	5 weeks	Manual function test (MFT)	Assess the upper extremity motor function	18	12	Hemiparesis	3 months	lower than 6 months	61.5	61.8	61.33	The change of MFT scores:2.47	The change of MFT scores:1.47	Improved upper extremity function/Rewarding and entertaining experience	Not mentioned	/did not control the intensity of the conventional rehabilitation trainingcontrol group did not receive placebo therapy for comparison with the experimental group/did not evaluate the long-term effects of VR training/possibility that the assessor was aware of the patient groups.	Shoulder pain
Levin 2012	Virtual Reality Versus Conventional Treatment of Reaching Ability in Chronic Stroke: Clinical Feasibility Study	2010-2012	Neurol Ther	Mindy F. Levin • Osnat Snir • Dario G. Liebermann • Harold Weingarden • Patrice L. Weiss	Israel	semi-immersive	The tools used for rehabilitation in the VR group were virtual games (e.g. Birds & Balls, Soccer, Volleyball) and a virtual supermarket (VMall). No robots or special devices were mentioned.	shoulder, elbow, and wrist joints	outpatient rehabilitation center.	Patients in the VR group stood or sat in front of a chroma key backdrop and viewed the VR environment on a 34” screen. No other details about the physical setup were provided.	patients with chronic hemiparesis due to a previous unilateral stroke more than 3 months prior. No other health condition details were provided.	patients with chronic hemiparesis due to a unilateral stroke more than 3 months prior. No other health condition details were provided	12	6	6	The VR group received upper limb rehabilitation exercises using virtual games (Birds & Balls, Soccer, Volleyball) and a virtual supermarket (VMall), focused on goal-directed reaching movements. The interventions were provided for 45 minutes per session, 3 sessions per week, for 3 weeks (9 total sessions).	The conventional therapy group received standard occupational therapy exercises involving reaching movements using physical objects like cones and cups. The interventions were matched in duration and feedback to the VR group - 45 minutes per session, 3 sessions per week, for 3 weeks (9 total sessions).	3 weeks	Fugl-Meyer Assessment (FMA) Composite Spasticity Index (CSI) Reaching Performance Scale for Stroke (RPSS) Box and Blocks Test (BBT) Wolf Motor Function Test (WMFT) Motor Activity Log (MAL)	Upper limb motor impairment (FMA, CSI, RPSS) Upper limb motor function/activity (BBT, WMFT) Amount and quality of arm use in daily activities (MAL)	6 (3,3)	6 (3,3)	The patients all had chronic hemiparesis (weakness on one side of the body) affecting their upper limb function, as a result of having a stroke more than 3 months prior. No other stroke-related problems were mentioned.	The time since stroke onset ranged from 10 months to 5 years prior. The mean time since stroke onset was 2.6 years in the VR group and 3.8 years in the conventional therapy group.	Over 6 months	58.9	58.1	59.8	4/6 patients improved on the FMA 3/6 patients decreased spasticity on the CSI at post-test, 4/6 at follow-up 4/6 patients improved reaching performance on the RPSS at post-test 1/6 patients improved on the BBT 5/6 patients improved functional abilities on the WMFT at post-test and follow-up 2/6 patients improved timed WMFT scores No significant changes were observed on the MAL	1/6 patients improved on the FMA at post-test, 2/6 at follow-up 2/6 patients decreased spasticity on the CSI at post-test, 4/6 at follow-up 3/6 patients improved reaching performance on the RPSS at post-test, 4/6 at follow-up 2/6 patients improved on the BBT 3/6 patients improved functional abilities on the WMFT at post-test, 2/6 at follow-up 1/6 patients improved timed WMFT scores, 3/6 worsened …	More patients improved arm function (FMA) and activity (WMFT) compared to conventional therapy Improvements occurred earlier with VR Patients reported being more motivated, challenged, and engaged during VR therapy compared to conventional Therapists observed patients initiating more arm movements and taking more initiative to select specific VR tasks during therapy	Not mentioned	Not mentioned	Not mentioned
Li 2021	A Comparative Efficacy Study of Robotic Priming of Bilateral Approach in Stroke Rehabilitation	2021	Frontiers in Neuroscience	Yi-chun Li, Keh-chung Lin,*, Chia-ling Chen, Grace Yao, Ya-ju Chang, Ya-yun Lee and Chien-ting Liu	Taiwan	none-immersive	Bi-Manu-Track robot for bilateral robotic priming Mirror box for mirror therapy Functional tasks like lifting bottles, manipulating coins, etc for bilateral upper limb training	The upper extremity was examined, including the proximal part (shoulder/elbow), distal part (wrist/hand), and total upper extremity.	home	The participants were seated at a table during the mirror therapy and bilateral upper limb training interventions. The bilateral robotic priming was done using the Bi-Manu-Track robot.	The experimental group (n=15) received robotic priming combined with mirror therapy. They were chronic stroke patients at least 3 months post-stroke, with baseline Fugl-Meyer Assessment scores between 16-53.	The comparator group (n=16) received robotic priming combined with bilateral upper limb training. They were also chronic stroke patients at least 3 months post-stroke, with baseline Fugl-Meyer Assessment scores between 16-53.	31	15	16	40-45 minutes of bilateral robotic priming using the Bi-Manu-Track robot 40-45 minutes of mirror therapy involving functional tasks with a mirror box The interventions were done 3 days per week for 6 weeks.	40-45 minutes of bilateral robotic priming using the Bi-Manu-Track robot 40-45 minutes of bilateral upper limb training involving functional tasks The interventions were done 3 days per week for 6 weeks.	6 weeks	Fugl-Meyer Assessment Revised Nottingham Sensory Assessment Chedoke Arm and Hand Activity Inventory Accelerometers	Motor impairment (Fugl-Meyer Assessment) Sensory impairment (Revised Nottingham Sensory Assessment) Bilateral arm function in daily activities (Chedoke Arm and Hand Activity Inventory) Amount of affected arm use (accelerometers)	19	12	The patients all had hemiparesis after stroke, with impaired motor function and activity limitations in the upper extremity.	Patients were at least 3 months post-stroke. The mean time since stroke onset was 19 months.	Over 6 months	55.53	55.71	55.36	Fugl-Meyer Assessment proximal: improved from 27.4 to 31.53 Fugl-Meyer Assessment distal: improved from 7.53 to 11.93 Fugl-Meyer Assessment total: improved from 34.93 to 43.47 Revised Nottingham Sensory Assessment (subscales with significant improvement): temperature, light touch, localization, tactile total scale, proprioception Chedoke Arm and Hand Activity Inventory: improved from 39.2 to 51.4…	Fugl-Meyer Assessment proximal: improved from 26.63 to 29.94 Fugl-Meyer Assessment distal: improved from 5.81 to 8.5 Fugl-Meyer Assessment total: improved from 32.44 to 38.44 Revised Nottingham Sensory Assessment (subscales with significant improvement): temperature, localization, tactile total scale, proprioception, stereognosis Chedoke Arm and Hand Activity Inventory: improved from 37.25 to 47 …	Significantly greater improvement in distal and total Fugl-Meyer Assessment scores in the mirror therapy group compared to bilateral training group Significantly greater increase in real-world arm use as measured by accelerometers in the mirror therapy group Both groups showed significant within-group improvements on most outcomes	Not mentioned	Small sample size Lack of follow-up evaluation Did not consider effect of lesion location or cognitive impairments	Not mentioned
Li 2022	Sensorimotor Rhythm-Brain Computer Interface With Audio-Cue, Motor Observation and Multisensory Feedback for Upper-Limb Stroke Rehabilitation: A Controlled Study	2020	Frontiers in Neuroscience	Xin Li†, Lu Wang†, Si Miao†, Zan Yue, Zhiming Tang, Liujie Su, Yadan Zheng, Xiangzhen Wu, Shan Wang*, Jing Wang* and Zulin Dou*	China	none-immersive	The study used an exoskeleton hand robot (RHB-III) for rehabilitation.	hand	hospital	The patients wore an EEG cap and the affected hand wore the exoskeleton hand robot during the VR examination.	The experimental group (BCI group) consisted of 12 stroke patients with severe upper limb motor deficits, Brunnstrom hand score < IV, and time since stroke of 6-24 weeks.	The comparator group (Control group) also consisted of 12 stroke patients with severe upper limb motor deficits, Brunnstrom hand score < IV, and time since stroke of 6-24 weeks.	24	12	12	The BCI group received 10 sessions of: 1 hour of BCI training involving motor imagery with audio-cue, video observation, and robotic/visual/auditory feedback 2 hours of conventional rehabilitation including electrical stimulation, passive training, strength training, stretching, and ADL training The total intervention lasted 2 weeks.	The Control group received 10 sessions of 3 hours of conventional rehabilitation only, including the same treatments as the BCI group except for the 1 hour of BCI training. The total intervention also lasted 2 weeks.	4 weeks	Fugl-Meyer Assessment-Upper Extremity (FMA-UE) Wolf Motor Function Test (WMFT) Modified Barthel Index (MBI)	Upper limb motor function assessed by FMA-UE, WMFT Activities of daily living assessed by MBI	24	0	The patients all had moderate to severe upper limb motor deficits after stroke, with Brunnstrom hand score < IV.	Patients were 6-24 weeks post stroke at the time of enrollment.	lower than 6 months	49.5	43.8	55	FMA-UE improved from 22.58 at baseline to 27.67 at week 2 and 35.75 at week 4 (p<0.01 for both compared to baseline) WMFT improved from 29.08 at baseline to 36.58 at week 2 and 44.50 at week 4 (p<0.01 for both) MBI improved from 57.92 at baseline to 71.25 at week 2 and 76.50 at week 4 (p<0.01 for both)	FMA-UE improved from 24.25 at baseline to 28.92 at week 2 and 31.50 at week 4 (p<0.01 for both compared to baseline) WMFT improved from 27.75 at baseline to 34.17 at week 2 and 38.08 at week 4 (p<0.01 for both) MBI improved from 47.00 at baseline to 55.92 at week 2 and 61.33 at week 4 (p<0.01 for week 2, p<0.005 for week 4)	The BCI group showed significantly greater improvements in FMA-UE and WMFT at week 4 compared to the Control group. 100% of patients in the BCI group achieved the minimal clinically important difference for FMA-UE and minimal detectable change for WMFT, compared to 58% and 67% in the Control group. The results suggest the BCI training provides additional long-term benefits to upper limb motor fun…	Not mentioned	Small sample size Lack of EEG data from control group and at follow-up Differences in age and stroke type between groups potentially impacting results	Not mentioned
Lo 2022	The Impact of Cognitive Function on Virtual Reality Intervention for Upper Extremity Rehabilitation of Patients With Subacute Stroke: Prospective Randomized Controlled Trial With 6-Month Follow-up	2008-2017	JMIR Serious Games	Yan Leng*, PhD; Wai Leung Ambrose Lo,*, PhD; Yu Rong Mao, MSc; Ruihao Bian, BSc; Jiang Li Zhao, MSc; Zhiqin Xu, BSc; Le Li, PhD; Dong Feng Huang	China	none-immersive	The tools used for VR rehabilitation were games on the Microsoft Xbox 360 Kinect system, including Balloon Buster, Table Tennis, Bowling, and Traffic Control.	shoulder, elbow, wrist, and hand	hospital	Participants were positioned 1.5-3 m away from the Kinect sensor to play the VR games.	The experimental group consisted of patients who underwent VR intervention in addition to conventional therapy. They were patients with first ever unilateral cerebral infarction confirmed by imaging, with stroke onset less than 6 months prior. They had no other medical, visual or auditory conditions.	The comparator group received conventional therapy only. They had the same inclusion criteria as the experimental group in terms of stroke diagnosis and onset time.	70	31	26	The VR intervention group received 30 minutes of conventional therapy followed by 30 minutes of VR training using the Xbox Kinect games, 5 days per week for 3 week	The control group received 60 minutes of conventional physical therapy 5 days per week for 3 weeks. The conventional therapy included range of motion exercises, muscle strengthening, functional training, neurodevelopmental treatment, proprioceptive neuromuscular facilitation, and electrotherapy.	6 months	Fugl-Meyer Assessment for Upper Extremity (FMA-UE) Barthel Index (BI) Instrumental Activities of Daily Living (IADL) scale	Upper limb motor function assessed by FMA-UE Functional independence in basic ADLs assessed by BI Functional independence in instrumental ADLs assessed by IADL	There were 25 male patients in the VR group and 18 male patients in the control group	There were 6 female patients in the VR group and 8 female patients in the control group.	The patients all had unilateral cerebral infarction confirmed by imaging. They had residual upper extremity motor impairments of varying degrees, which was the main focus of rehabilitation.	Patients were included if the initial stroke onset was less than 6 months prior to the study.	lower than 6 months	59.2	59.2	59.1	FMA-UE improved from mean 27.7 at baseline to 31.9 at 3 weeks, 35.9 at 3 months, and 38.1 at 6 months. BI improved from mean 50.7 at baseline to 64.5 at 3 weeks, 72.9 at 3 months, and 77.9 at 6 months. IADL improved from mean 2.7 at baseline to 3.2 at 3 weeks, 3.9 at 3 months, and 4.5 at 6 months.	FMA-UE improved from mean 27.7 at baseline to 31.5 at 3 weeks, 35.9 at 3 months, and 38.2 at 6 months. BI improved from mean 60.8 at baseline to 69.6 at 3 weeks, 76.0 at 3 months, and 81.7 at 6 months. IADL improved from mean 2.5 at baseline to 3.1 at 3 weeks, 3.7 at 3 months, and 4.7 at 6 months.	Both VR and conventional therapy showed significant improvements in upper limb motor function and independence in ADLs. VR training may contribute to faster improvement in functional activities compared to conventional therapy alone in those with cognitive impairment. The benefits persisted up to 6 months after the intervention.	Not mentioned	The VR games were not specifically designed for stroke rehabilitation which may underestimate the potential benefits. The intervention duration was limited to 3 weeks during hospitalization which limited treatment intensity. The sample size of subgroups was small which increased risk of type II error.	2 patients reported slight fatigue after VR training. 1 patient complained of shoulder pain during VR training which resulted in stopping the intervention.
Miao 2020	BCI-Based Rehabilitation on the Stroke in Sequela Stage	2020	Hindawi Neural Plasticity	Yangyang Miao, Shugeng Chen, Xinru Zhang, Jing Jin, Ren Xu, Ian Daly, Jie Jia ,Xingyu Wang, Andrzej Cichocki and Tzyy-Ping Jung	China	semi-immersive	The main rehabilitation tool used was a brain-computer interface (BCI) combined with functional electrical stimulation (FES). The BCI system acquired and analyzed EEG signals during motor imagery. The FES system stimulated muscles to cause movement in the affected limb when triggered by the BCI detecting motor imagery on that side.	he wrist and hand	Hospital	The patients sat in a comfortable chair in a shielded room during the VR examination. No other special setup was described.	had various types of stroke including hemorrhage, infarction, and trauma. All had motor impairment of the upper limb, specifically wrist/hand, in the chronic/sequela stage. Time since stroke onset ranged from 6-38 months.	had various stroke types and upper limb motor impairment in the chronic stage, with time since stroke ranging from 6-20 months.	16	8	8	The BCI group received motor imagery training using the BCI-FES system, along with routine rehabilitation. The BCI-FES training consisted of 3 sessions per week for 4 weeks (12 total sessions). Each session contained 2 runs of 60 trials. Each trial lasted 8 seconds, during which the patient performed kinesthetic motor imagery of wrist dorsiflexion when cued.	The control group received only routine rehabilitation training, which included limb dominance exercise, muscle tension, and limb control training, 3 times per week for 4 weeks. They did not receive any BCI-FES training.	4 weeks	The Fugl-Meyer Assessment (FMA) scale was used to quantitatively evaluate motor function in the upper limbs before and after the interventions.	The main outcome measure was the change in FMA score from before to after the 4 weeks of intervention. The FMA score quantifies sensorimotor impairment through assessing performance of specific movements.	12 male patients total (6 in EG group, 6 in CG group).	4 female patients total (2 in EG group, 2 in CG group).	All patients had motor impairment of the upper limb, specifically affecting hand/wrist function, as a result of chronic stroke. This included problems with voluntary movement and control.	Patients were in the chronic/sequela stage, at least 6 months post stroke. Time since stroke onset ranged from 6 to 38 months across both groups.	Over 6 months	46.6	43.5	49.6	the average FMA score increased from 19.5 before training to 23 after training. 4 out of 8 patients had increased FMA scores. The average improvement was 3.5 points on the FMA scale.	the average FMA score increased slightly from 20.6 before to 21.5 after. 3 out of 8 patients had increased scores. The average improvement was 0.9 points.	BCI group had larger improvement in FMA scores (3.5 point increase) compared to control group (0.9 point increase) BCI training was able to improve motor function even in chronic stroke patients >2 years after onset BCI-FES provides closed-loop sensorimotor feedback through both visual and proprioceptive pathways	4 out of 8 patients in BCI group did not show improvement in FMA scores Some patients did not achieve good BCI classification accuracy, reasons unclear Short training time (12 sessions) limits potential gains	Keeping patients motivated and concentrated during repeated BCI training sessions Maintaining good EEG signal quality during sessions Limited patient acceptance and access due to BCI not being a common clinical tool yet	Not mentioned
ÖGÜN 2019	Effect of Leap Motion-based 3D Immersive Virtual Reality Usage on Upper Extremity Function in Ischemic Stroke Patients	2018-2019	Arquivos de Neuro-Psiquiatria	Muhammed Nur ÖGÜN, Ramazan KURUL, Mustafa Fatih YAŞAR, Sule Aydin TURKOGLU, Şebnem AVCI, Nebil YILDIZ	Turkey	full-immersive	The main tool used was a virtual reality system with Leap Motion for motion tracking. The VR system displayed various games for rehabilitation.	arm, forearm, hand, wrist, fingers and shoulder.	the Physical Therapy and Rehabilitation Hospital of Bolu Abant Izzet Baysal University.	Patients were seated in a chair with arm support and safely fastened to prevent falls. The VR headset was mounted on their head.	The experimental group consisted of 33 patients who had ischemic stroke between 6-24 months prior. They had a Brunnstrom stage of at least 4 for the upper extremity and hand.	The comparator group consisted of 32 patients who also had ischemic stroke between 6-24 months prior, with a Brunnstrom stage of at least 4 for the upper extremity and hand.	65	33	32	The VR group received 60 minutes of immersive VR rehabilitation using games focused on gripping, reaching and arm motions, 3 days per week for 6 weeks. Each 60 minute session consisted of four 15 minute VR games.	Mention one by one and how long they proceed explain in details. The control group received 45 minutes of conventional upper extremity exercises, and 15 minutes of sham VR with no interaction. They underwent therapy 3 days per week for 6 weeks.	2 weeks	Fugl-Meyer Upper Extremity Scale (FMUE) Action Research Arm Test (ARAT) Functional Independence Measure (FIM) Performance Assessment of Self-Care Skills (PASS)	The outcome measures tested upper extremity function, activities of daily living, self-care skills and functional independence.	51 (28 in VR group, 23 in control group).	14 (5 in VR group, 9 in control group).	All patients had upper extremity motor impairment and decreased function after ischemic stroke.	Patients had stroke onset between 6-24 months prior to the study.	Over 6 months	60.6	61.5	59.8	FMUE improved from 39.6 to 46.5 ARAT improved from 32.8 to 41.2 FIM improved from 84.8 to 89.6 PASS-BADL improved from 1.46 to 1.84 PASS-IADL improved from 1.58 to 1.98	FMUE improved from 38.6 to 40.1 ARAT improved from 30.8 to 32.1 FIM improved from 84.3 to 85.0 PASS-BADL changed from 1.53 to 1.56 (not significant) PASS-IADL changed from 1.57 to 1.61 (not significant)	Significantly greater improvement in upper extremity function compared to conventional therapy, as measured by FMUE and ARAT Significantly greater improvement in self-care skills as measured by PASS Improved functional independence, although not reaching minimal clinically important difference	Cost of VR equipment Need for patient time to adapt to VR system Possible fatigue with prolonged VR sessions	High dropout rate of patients due to compliance issues - patients may have lacked motivation or found the VR system difficult Patients needed time to adapt to the VR system before rehabilitation could begin Shoulders could get fatigued during prolonged VR sessions focused on arm motions	Not mentioned
Park 2020	A comparison of the effects and usability of two exoskeletal robots with and without robotic actuation for upper extremity rehabilitation among patients with stroke: a single-blinded randomised controlled pilot study	2020	NeuroEngineering Rehabil	Jin Ho Park, Gyulee Park, Ha Yeon Kim, Ji‑Yeong Lee, Yeajin Ham, Donghwan Hwang, Suncheol Kwonand Joon‑Ho Shin	South Korea	none-immersive	he tools used for rehabilitation were two types of exoskeleton rehabilitation robots - Armeo® Power (active-assistive robotic intervention) and Armeo® Spring (passive robotic intervention). Both used game-based virtual reality environments.	shoulder, elbow and forearm	hospital	The patients were seated on a chair in front of a table with the robots worn on their affected arm. The table height was adjusted so the elbow was flexed at 90 degrees.	The experimental group (EG) comprised of 10 patients who received the active-assistive robotic intervention. They had upper extremity dysfunction due to ischemic or hemorrhagic stroke more than 3 months prior, with Medical Research Council scale scores of 3 or 4 for shoulder and elbow flexion/extension. Their Fugl-Meyer Assessment scores for the affected upper extremity were 21-50.	The comparator group (CG) comprised of 9 patients who received the passive robotic intervention. They had the same inclusion criteria as the EG - upper extremity dysfunction due to stroke more than 3 months prior, Medical Research Council scale scores of 3 or 4 for shoulder and elbow, and Fugl-Meyer Assessment scores of 21-50.	19	10	9	The EG received 30 minutes of active-assistive robotic intervention using the Armeo® Power robot, followed by 30 minutes of conventional therapy for the affected upper limb. This was done for 5 days per week for 4 weeks, totaling 20 sessions of robotic intervention.	The CG received 30 minutes of passive robotic intervention using the Armeo® Spring robot, followed by 30 minutes of conventional therapy for the affected upper limb. This was also done for 5 days per week for 4 weeks, totaling 20 sessions.	4 weeks	Wolf Motor Function Test (WMFT) Fugl-Meyer Assessment (FMA) Stroke Impact Scale (SIS) Kinematic outcomes like spectral arc length and mean speed	WMFT score and time FMA upper extremity and proximal scores SIS strength, physical, ADL/IADL and social participation scores Kinematic measures like spectral arc length (smoothness) and mean speed	16	3	The main health problem of the patients was upper extremity dysfunction due to stroke, specifically affecting movements of the shoulder, elbow and forearm.	The mean time after stroke onset was 11.8 months in the EG group and 9.6 months in the CG group. So on average, around 10-12 months had passed since the stroke onset.	Over 6 months	54.4	54.9	53.9	WMFT score improved from 36.5 at baseline to 46.0 at 4 weeks WMFT time improved from 89.7 sec at baseline to 54.0 sec at 4 weeks FMA-UE improved from 28.2 at baseline to 32.5 at 4 weeks FMA-prox improved from 20.6 at baseline to 23.7 at 4 weeks SIS strength improved from 15.3 at baseline to 30.0 at 4 weeks SIS physical improved from 37.3 at baseline to 44.9 at 4 weeks SIS ADL/IADL improved from 6…	WMFT score improved from 29.4 at baseline to 41.9 at 4 weeks WMFT time improved from 137.3 sec at baseline to 75.3 sec at 4 weeks FMA-UE improved from 30.2 at baseline to 33.8 at 4 weeks FMA-prox improved from 22.2 at baseline to 25.6 at 4 weeks SIS strength improved from 32.1 at baseline to 44.4 at 4 weeks SIS physical improved from 52.8 at baseline to 53.7 at 4 weeks SIS ADL/IADL improved from …	Improved upper limb function and activity (WMFT) Reduced motor impairment (FMA scores) Increased strength and physical ability (SIS strength and physical) Enhanced ability to perform ADLs (SIS ADL/IADL) Smoother movements (increased spectral arc length) Faster movements (increased mean speed)	Not mentioned	The assistive force from the active robot sometimes conflicted with the patient's voluntary movement or spasticity. The inertia from the manipulator of the active robot made it feel heavy and hampered movement. Patients may become dependent on the active assistance and reduce their active participation. Small sample size limits generalizability of the results. Short intervention duration may not …	Not mentioned
Park 2021	Effects of a Rehabilitation Program Using a Wearable Device on the Upper Limb Function, Performance of Activities of Daily Living, and Rehabilitation Participation in Patients with Acute Stroke	2021	International Journal of Environmental Research and Public Health	Yun-Sang Park, Chang-Sik An, and Chae-Gil Lim	South Korea	Semi-immersive	The tool used was a glove-type wearable device called RAPAEL Smart Glove along with a game-based VR training program.	hand, wrist, and arm	clinic or hospital	Patients presumably were seated while using the VR system.	The EG comprised 22 acute stroke patients (<1 month since onset) with mild to moderate upper limb motor impairment.	The CG also comprised 22 acute stroke patients (<1 month since onset) with mild to moderate upper limb motor impairment.	44	22	22	The EG received conventional physical therapy plus additional VR training using the RAPAEL Smart Glove system and game programs, 30 minutes per session, 5 sessions per week, for 4 weeks.	The CG received only conventional physical therapy for upper limb rehabilitation, 30 minutes per session, 5 sessions per week, for 4 weeks.	4 weeks	Evaluation tools used were the Fugl-Meyer Assessment scale, hand strength tests, Jebsen-Taylor Hand Function Test, Korean Modified Barthel Index, and Pittsburgh Rehabilitation Participation Scale.	Outcomes measured were upper limb function, performance of activities of daily living, and rehabilitation participation. Specific metrics included upper limb motor performance, grip strength, hand dexterity, independence in daily activities, and participation in rehabilitation.	24	20	The main health problem was upper limb motor impairment after acute ischemic stroke.	Patients were within 1 month since stroke onset.	lower than 6 months	61.44	60.59	62.29	In the EG: Fugl-Meyer Assessment increased from 66.50 to 87.95 Grip strength increased from 18.68 to 31.50 Palmar pinch increased from 2.86 to 8.00 Lateral pinch increased from 5.18 to 9.90 Tip pinch increased from 2.41 to 5.45 Jebsen-Taylor test decreased from 14.09 to 39.91 (lower time indicates better function) Korean Modified Barthel Index increased from 46.00 to 77.68 Pittsburgh scale increa…	In the CG: Fugl-Meyer Assessment increased from 62.95 to 86.00 Grip strength increased from 16.50 to 24.88 Palmar pinch increased from 3.38 to 6.40 Lateral pinch increased from 5.00 to 7.02 Tip pinch increased from 2.63 to 4.18 Jebsen-Taylor test decreased from 20.68 to 33.04 (lower time indicates better function) Korean Modified Barthel Index increased from 49.55 to 71.18 Pittsburgh scale increa…	Significantly greater improvements in hand strength, dexterity, and independence in daily activities compared to control group Both groups showed improved upper limb function, performance of activities of daily living, and rehabilitation participation Good feasibility and applicability of the VR program using wearable device	Not mentioned	Not mentioned	Not mentioned
Piron 2009	eXeRCISeS FOR PAReTIC UPPeR LIMb AFTeR STROKe: A COMbINeD VIRTUAL-ReALITY AND TeLeMeDICINe APPROACH	2009	J Rehabil Med	Lamberto Piron, Andrea Turolla, Michela Agostini, Carla Zucconi, Feliciana Cortese, Mauro Zampolini, Mara Zannini, Mauro Dam, Laura Ventura, Michela Battauz, and Paolo Tonin	Italy	none-immersive	The tools used were a VR system called VRRS.net that displayed virtual tasks on a computer monitor, along with a videoconferencing system and a magnetic motion tracking system (Polhemus 3Space Fastrack) to track arm movements.	arm	For the experimental group, examinations were conducted in the patient's home using the telerehabilitation system. For the control group, examinations were conducted at local health district	Patients in the experimental group used the VR system while seated at home. The control group underwent traditional physical therapy, with no details provided on the setting.	The experimental group comprised 18 patients with mild to intermediate arm motor impairment after ischemic stroke in the middle cerebral artery territory.	The comparator group also comprised 18 patients with mild to intermediate arm motor impairment after ischemic stroke in the middle cerebral artery territory.	36	18	18	The experimental group received 1 hour per day, 5 days per week for 4 weeks of telerehabilitation using the VR system VRRS.net. This comprised of virtual motor tasks for the arm displayed on a computer monitor that patients had to mimic with their affected arm using a motion tracking system.	The comparator group received 1 hour per day, 5 days per week for 4 weeks of traditional physical therapy exercises for the upper limb, such as reaching, manipulation, and tracing tasks.	1 month	The evaluation tools used were the Fugl-Meyer Upper Extremity scale, Ashworth scale, and ABILHAND scale.	The outcome measures were upper extremity motor performance assessed by the Fugl-Meyer Upper Extremity scale, spasticity assessed by the Ashworth scale, and perceived manual ability assessed by the ABILHAND scale.	21	15	The patients all had mild to intermediate arm motor impairment after ischemic stroke.	Patients were 7-32 months post stroke at the time of enrollment.	Over 6 months	65.2	66	64.4	In the EG group, the Fugl-Meyer UE improved significantly from 48.5 at baseline to 53.6 after treatment. The Ashworth scale improved significantly from 2.4 at baseline to 1.7 after treatment. The ABILHAND scale showed a small but non-significant improvement over time.	In the CG group, the Fugl-Meyer UE improved significantly from 47.3 at baseline to 49.5 after treatment. The Ashworth scale improved significantly from 1.3 at baseline to 1.0 after treatment. The ABILHAND scale showed a small but non-significant improvement over time.	Improved arm motor performance, especially in the VR group based on Fugl-Meyer UE scores Improved muscle tone/reduced spasticity based on Ashworth scale Subjectively improved manual ability based on ABILHAND scale VR group had better motor outcomes compared to conventional therapy Feasibility of providing therapy remotely via telerehabiltation	Not mentioned	Not mentioned	Not mentioned
Qiang Lin 2022	The Frequency Effect of the Motor Imagery Brain Computer Interface Training on Cortical Response in Healthy Subjects: A Randomized Clinical Trial of Functional Near-Infrared Spectroscopy Study	2022	Frontiers in Neuroscience	Qiang Lin,†, Yanni Zhang,†, Yajie Zhang, Wanqi Zhuang, Biyi Zhao, Xiaomin Ke, Tingting Peng, Tingting You, Yongchun Jiang, Anniwaer Yilifate, Wei Huang, Lingying Hou, Yaoyao You, Yaping Huai, Yaxian Qiu,*, Yuxin Zheng,* and Haining Ou	China	none-immersive	The study used a robotic arm as the rehabilitation tool.	The study examined the hand/upper limb	Medical University	The subjects were seated comfortably during the VR examination.	The EG consisted of healthy young subjects with no history of neurological disease, brain/upper limb trauma, or cognitive impairment.	The CG also consisted of healthy young subjects with the same inclusion/exclusion criteria as the EG.	16	8	8	The EG received motor imagery based BCI training on their non-dominant hand once per day for 30 minutes per session, for a total of 10 sessions.	The CG received the same motor imagery based BCI training on their non-dominant hand, but only once every other day for 30 minutes per session, for a total of 10 sessions.	5 days	Wolf Motor Function Test (WMFT) Brain-computer interface (BCI) performance score Functional near-infrared spectroscopy (fNIRS)	WMFT scores BCI performance scores fNIRS beta values in regions of interest including sensory motor cortex	5	11	The subjects were healthy with no health problems. The study aimed to simulate rehabilitation of the hemiplegic hand after stroke.	The subjects did not have stroke, this study was conducted on healthy subjects.	-	22.94	Not mentioned	Not mentioned	Higher beta values in the contralateral sensory motor cortex compared to CG after 5 and 10 sessions Higher beta values after 5 sessions compared to baseline and 10 sessions Better BCI performance scores after 10 sessions compared to CG No significant difference in WMFT scores compared to CG	Lower beta values in the contralateral sensory motor cortex compared to EG No significant difference in beta values across time points Lower BCI performance scores after 10 sessions compared to EG No significant difference in WMFT scores compared to EG	Increased cortical activation Improved BCI performance Potential to maximize rehabilitation and improve functional outcomes in stroke patients when applied at a higher frequency	Not mentioned	Only healthy young subjects were included, future studies should include stroke patients Only one type of BCI system was used, future studies should explore effects with different systems	Not mentioned
Reinkensmeyer 2012	Comparison of 3D, Assist-as-Needed Robotic Arm/Hand Movement Training Provided with Pneu-WREX to Conventional Table Top Therapy Following Chronic Stroke	Not mentioned	Am J Phys Med Rehabil.	David J. Reinkensmeyer, Eric T. Wolbrecht, Vicky Chan, PT, Cathy Chou, PT, Steven C. Cramer, and James E. Bobrow	United States	none-immersive	The main rehabilitation tool used was a robotic exoskeleton called Pneu-WREX. This device allowed patients to perform arm movements in 3D against gravity. Virtual reality games were used along with this device.	arm, forearm, wrist, hand and fingers.	The examinations were conducted at the University of California, Irvine	Patients were seated and wore the Pneu-WREX exoskeleton device. They used this device to interact with virtual environments displayed on a computer screen.	The experimental group consisted of 13 patients with chronic stroke. They had moderate to severe upper extremity weakness, with Fugl-Meyer scores between 10-35 out of 66.	The comparator group consisted of 13 patients with chronic stroke matched to the experimental group. They also had moderate to severe upper extremity weakness with Fugl-Meyer scores between 10-35.	26	13	13	The experimental group received 24 one-hour training sessions with the Pneu-WREX robot over 8-9 weeks. The robot provided assistance as needed in 3D functional tasks displayed on a screen.	The comparator group received 24 one-hour conventional tabletop training sessions over 8-9 weeks supervised by a therapist. This included stretching, strength training, and ADL practice.	2 months	Outcomes were evaluated using the Fugl-Meyer Assessment, Rancho Functional Test, Motor Activity Log, Box and Blocks Test, grip strength, and Nottingham Sensory Assessment.	Outcomes measured included arm motor impairment, functional ability, self-reported arm use, grip strength, sensory function, and manual dexterity.	17	9	The main health problem was upper extremity motor impairment following stroke, such as difficulty moving the arm and hand.	Patients were at least 3 months post-stroke at the time of enrollment.	lower than 6 months	60	60	60	Increase in Fugl-Meyer score by 3.0 points Increase in Nottingham Sensory Assessment score by 2.0 points Increase in Motor Activity Log quality score by 0.04 points Increase in grip strength by 1.2 kg Increase in Box and Blocks score by 1.4 blocks	Increase in Fugl-Meyer score by 0.9 points Increase in Nottingham Sensory Assessment score by 1.1 points Increase in Rancho Level by 0.2 points Increase in Motor Activity Log quality score by 0.05 points Increase in grip strength by 0.3 kg Increase in Box and Blocks score by 0.2 blocks	Improved arm motor impairment Improved sensory function Improved dexterity Improved grip strength More engaging/enjoyable therapy	Not mentioned	Small sample size Lack of blinding of patients and therapists Multiple differences between treatment arms	Not mentioned
Reinsdorf 2021	Proprioceptive Gaming: Making Finger Sensation Training Intense and Engaging with the P-Pong Game and PINKIE Robot	2020-2021	Annu Int Conf IEEE Eng Med Biol Soc	Dylan S. Reinsdorf, Erin E. Mahan, David J. Reinkensmeyer	United States	Semi-immersive	The tool used was a custom robotic device called PINKIE along with a proprioceptive computer game called P-Pong developed by the researchers.	proprioception of the index and middle fingers of the hand.	research laboratory setting at the university	Participants were seated at a table with the PINKIE device placed on the tabletop in front of them. They interacted with the VR game using the PINKIE device and a handheld controller.	The experimental group consisted of 8 healthy participants without any known conditions.	The comparator group also consisted of 7 healthy participants without any known conditions.	15	8	7	The experimental group received 15 minutes of training with the P-Pong proprioceptive computer game using the PINKIE device. This involved moving the index and middle fingers of the dominant hand according to game actions.	The control group played a 15 minute visual version of Pong using just the screen, without any proprioceptive input.	2 weeks	Finger proprioception was assessed using a robotic assessment called the Crisscross Test which quantitatively measured errors in finger crossing positions. User engagement and motivation were assessed using the User Engagement Scale (UES) and Intrinsic Motivation Inventory (IMI) surveys.	The main outcome measure was finger proprioception acuity, quantified by the crossing error in the Crisscross test. Other outcomes were user engagement and intrinsic motivation assessed through surveys.	Not mentioned	Not mentioned	This study was conducted on healthy participants without any specific health conditions. The aim was to evaluate the potential of proprioceptive training in improving finger proprioception in normal individuals.	Not mentioned		Not mentioned	Not mentioned	Not mentioned	Crisscross test finger crossing error reduced by mean 2.2 mm after proprioceptive training with P-Pong game. Positive user engagement and intrinsic motivation reported on surveys after P-Pong training.	No significant change in Crisscross test finger crossing error after visual Pong game play. Positive user engagement and intrinsic motivation reported on surveys after visual Pong, but perceived usability and competence was rated lower than proprioceptive P-Pong group.	Playing the P-Pong proprioceptive computer game was able to improve finger proprioception acuity as measured by the Crisscross test. Participants were highly engaged by the proprioceptive game training.	Not mentioned	Small sample size of 15 participants Short duration of training and assessment Study on healthy people so effects in stroke population need to be evaluated	Not mentioned
Rogers 2019	Elements virtual rehabilitation improves motor, cognitive, and functional outcomes in adult stroke: evidence from a randomized controlled pilot study	2015-2017	Journal of NeuroEngineering and Rehabilitation	Jeffrey M. Rogers, Jonathan Duckworth, Sandy Middleton, Bert Steenbergen and Peter H. Wilson	Australia	Semi-immersive	It consists of a tabletop display, tangible user interfaces in the shape of geometric objects (circle, pentagon, triangle, rectangle), and software for presenting goal-directed tasks and exploratory virtual environments.	hands, arms and shoulders	hospital	The VR examination was conducted with the participant seated at the tabletop display and interacting with the tangible user interfaces.	patients who had suffered a stroke resulting in upper extremity dysfunction. They were in the sub-acute phase post-stroke	patients who had suffered a stroke resulting in upper extremity dysfunction and were in the sub-acute phase post-stroke. They had similar demographic and clinical characteristics as the experimental group.	21	10	11	The experimental group received virtual rehabilitation using the Elements system along with treatment as usual. The VR intervention consisted of 12 sessions over 4 weeks, with each session lasting 30-40 mins. It involved goal-directed tasks and exploratory tasks using the tangible user interfaces on the tabletop display.	The comparator group received only treatment as usual, which consisted of daily conventional occupational and physiotherapy for 3 hours focused on upper extremity rehabilitation.	4 weeks	Box and Blocks Test for motor function Montreal Cognitive Assessment (MoCA) for cognitive status CogState computerized tests (Groton Maze Learning Task and Set Shift Task) for executive function Neurobehavioral Functioning Inventory (NFI) for functional status	Motor function of upper extremity, assessed by number of blocks transferred in Box and Blocks Test Overall cognitive status, assessed by MoCA total score Executive function, assessed by number of errors in CogState tasks Functional status in everyday activities, assessed by NFI total and subdomain scores	9 male patients - 4 in the experimental group and 5 in the control group.	12 female patients - 6 in each group.	The main health problem of the patients was upper extremity motor dysfunction, especially problems with moving the hand and arm, resulting from a recent stroke.	The patients were in the sub-acute phase post-stroke. The time since stroke onset ranged from 8-62 days, with an average of 26.4 days.	6-	64.5	64.3	64.6	BBT blocks transferred by most affected hand increased by 17.3 over the training period. BBT blocks transferred by less affected hand increased by 12.5. Total BBT blocks transferred increased by 29.8. MoCA score improved by 6.4 points. Errors in CogState GMLT task reduced by 20.3. Errors in CogState Set Shift task reduced by 18. NFI motor subdomain score reduced by 7.8 points. NFI cognition subdo…	BBT blocks transferred by most affected hand increased by 8.4 over the training period. BBT blocks transferred by less affected hand increased by 6.5. Total BBT blocks transferred increased by 14.8. MoCA score improved by 2.2 points. Errors in CogState GMLT task reduced by 2.5. Errors in CogState Set Shift task reduced by 3.5. NFI motor subdomain score reduced by 3.1 points. NFI cognition subdoma…	Significantly greater improvements in upper extremity motor function compared to control group. Significantly greater improvements in overall cognitive status. Significantly greater improvements in executive function. Significantly greater improvements in self-reported motor, cognitive and communication abilities in everyday activities. The improvements were maintained at 1 month follow-up.	Not mentioned	Small sample size of 21 patients Lack of blinding of outcomes assessors Lack of a longer follow-up period High resource requirements for the VR system may limit clinical adoption	Not mentioned
Rong 2021	Mirror Visual Feedback Prior to Robot-Assisted Training Facilitates Rehabilitation After Stroke: A Randomized Controlled Study	2019	Frontiers in Neurology	Jifeng Rong, Li Ding, Li Xiong, Wen Zhang, Weining Wang, Meikui Deng, Yana Wang, Zhen Chen, Jie Jia	China	none-immersive	A camera-based mirror visual feedback system An arm rehabilitation robot called Armeo Power	Upper lim	Hospital	Patients received mirror visual feedback training and robot-assisted training, but details are not provided about whether they were seated, lying down, etc.	The experimental group consisted of 20 subacute stroke patients. They were within 1-6 months after stroke onset. No other health condition details are provided.	The comparator group also consisted of 20 subacute stroke patients within 1-6 months after stroke onset. No other health condition details are provided.	40	20	20	30 minutes of mirror visual feedback training 60 minutes of robot-assisted training using the Armeo Power system This was done for 1.5 hours per day, 5 days per week, for 4 weeks total.	30 minutes of sham mirror visual feedback 60 minutes of robot-assisted training using the Armeo Power system This was done for 1.5 hours per day, 5 days per week, for 4 weeks total.	4 weeks	Fugl-Meyer Assessment Upper Limb subscale (FMA-UL) Functional Independence Measure (FIM) Modified Barthel Index (MBI) Grip strength measured with a dynamometer	Motor impairment and recovery of the upper limb, measured by FMA-UL Activities of daily living, measured by FIM and MBI Grip strength	not reported	not reported	All patients had suffered a stroke resulting in upper limb motor impairment. Specific details about the types of impairment are not provided.	Patients were 1-6 months post stroke onset.	6-	not reported	not reported	not reported	FMA-UL scores increased by 15.6 points after intervention FIM scores increased by 15.39 points after intervention MBI scores increased by 13.25 points after intervention Grip strength increased by 0.8 kg after intervention	FMA-UL scores increased by 9.5 points after intervention FIM scores increased by 12.6 points after intervention MBI scores increased by 10.9 points after intervention Grip strength increased by 0.51 kg after intervention	Greater improvement in FMA-UL score (15.6 points vs 9.5 points) Greater improvement in FIM score (15.39 points vs 12.6 points) Greater improvement in grip strength (0.8 kg vs 0.51 kg)	Not mentioned	Not mentioned	Not mentioned
Sale 2013	Effects of upper limb robot-assisted therapy on motor recovery in subacute stroke patients	2012-2013	Journal of NeuroEngineering and Rehabilitation	Patrizio Sale, Marco Franceschini, Stefano Mazzoleni, Enzo Palma, Maurizio Agosti and Federico Posteraro	Italy	none-immersive	The study used the MIT-MANUS/InMotion2 robotic device for rehabilitation of the shoulder and elbow.	shoulder and elbow.	rehabilitation centers	Patients were seated and placed their paretic arm in a custom-made arm support attached to the robot.	The EG consisted of subacute stroke patients who were 30 ± 7 days post stroke onset, with unilateral paresis, first-ever ischemic stroke, ability to follow instructions and sit uprigh	The CG also consisted of subacute stroke patients matched to the EG in terms of stroke onset, unilateral paresis, first-ever ischemic stroke, ability to follow instructions and sit upright.	53	26	27	The EG received 30 sessions of goal-directed, planar reaching tasks using the robotic device, emphasizing shoulder and elbow movements. Each session was 45 minutes.	The CG received 30 sessions of conventional physical therapy matched in duration to the robotic therapy, including stretching, upper limb exercises, and functional reaching tasks.	6 weeks	Outcomes were assessed using the Fugl-Meyer Assessment Scale, Modified Ashworth Scale, passive range of motion, and Motricity Index.	Outcomes measured included upper limb motor impairment, spasticity, range of motion, and motor function.	31 males total (15 in EG, 16 in CG)	22 females total (11 in EG, 11 in CG)	The patients all had motor impairment of the upper limb after stroke, specifically affecting the shoulder and elbow.	Patients were 30 ± 7 days post stroke onset.	6-	67.7	67.7	67.7	EG results: Fugl-Meyer Assessment: Improved from 26.81 at baseline to 35.46 after treatment (p<0.0001) Modified Ashworth Scale - Shoulder: Decreased from 1.15 to 0.73 (p=0.004) Modified Ashworth Scale - Elbow: Decreased from 1.12 to 0.73 (p=0.018) Passive ROM: Increased from 755 to 809 degrees (p<0.0001) Motricity Index: Increased from 43.88 to 57.77 (p<0.0001)	CG results: Fugl-Meyer Assessment: Improved from 20.33 to 23.96 (p<0.0001) Modified Ashworth Scale - Shoulder: Decreased from 1.19 to 1.15 (not statistically significant) Modified Ashworth Scale - Elbow: Increased from 0.85 to 0.93 (not statistically significant) Passive ROM: Increased from 791 to 793 degrees (not statistically significant) Motricity Index: Increased from 30.3 to 39.56 (p<0.0001)	Advantages observed: Significantly greater improvements in Fugl-Meyer, Motricity Index, and passive ROM with robot-assisted therapy versus conventional therapy Reduction in shoulder and elbow spasticity with robot-assisted therapy	No disadvantages of the robotic intervention were reported.	The study does not report any specific challenges or limitations confronted.	No side effects of the robotic intervention were reported.
Samuel 2017	Combining levodopa and virtual reality-based therapy for rehabilitation of the upper limb after acute stroke: pilot study Part II	2014	Singapore Med J	Geoffrey Sithamparapillai Samuel, Nicodemus Edrick Oey, Min Choo, BEng(Hons), Han Ju Wai Yin Chan, Stanley Kok, Yu Ge, Antonius M Van Dongen, Yee Sien Ng	Singapore	Semi-immersive	The tool used was a custom-developed VR gaming system. This is described in the Methods section. No robots or other devices were used.	The upper limb/arm was examined and rehabilitated. This is stated in the Introduction and Methods sections. More specifically, the intervention targeted elbow flexion/extension movements.	hospital	Patients were seated at a table during the VR therapy sessions. This is described in the Methods section.	The experimental/VR group consisted of acute stroke patients with upper extremity hemiparesis. Their condition is described in the Methods section as having suffered an ischemic stroke within the past 21 days and having motor power deficit of the affected upper limb.	he comparator/control group also consisted of acute stroke patients with upper extremity hemiparesis, matched to the VR group. Their condition is described identically to the VR group in the Methods section.	8	4	4	The VR group received 30 minutes of VR-based therapy using a custom VR gaming system, in addition to standard occupational and physical therapy. The VR therapy targeted elbow flexion/extension movements and was conducted for 15 minutes active play per session, over 8-10 sessions total over 2 weeks. This is explained in detail in the Methods section.	The control group received an additional 30 minutes per day of conventional occupational therapy, in addition to standard care. The total number of sessions ranged from 6-10 over 2 weeks. Details are provided in the Methods section.	2 weeks	The clinical evaluation tools used were the Fugl-Meyer Upper Extremity (FM-UE) assessment and the Action Research Arm Test (ARAT). The kinematic evaluation tools were hand-path ratio, number of velocity peaks, time taken, and number of flexions, measured using the motion sensors. These are listed in the Methods section.	The clinical outcome measures were FM-UE and ARAT scores. The kinematic outcome measures were hand-path ratio, number of velocity peaks, time per movement, and number of flexions. These are stated in the Methods section.	6	2	he main health problem was hemiparesis (weakness on one side) of the upper limb following acute ischemic stroke. This is stated in the Introduction and Methods sections.	The mean time from stroke onset to enrollment was 8.7 days, with a range of 5-12 days.	6-	63.3	67.5	52	FM-UE scores improved from mean 36.5 to 53.0 (increase of 16.5 points) ARAT scores improved from mean 15.5 to 30.8 (increase of 15.3 points) Hand-path ratio improved from 2.27 to 1.41 (decrease of 0.86) Number of velocity peaks decreased from 2.63 to 1.34 (decrease of 1.30) Time per movement decreased from 0.59 to 0.41 seconds Number of flexions increased from 13.2 to 36.9 per game	FM-UE scores improved from mean 62.0 to 65.0 (increase of 3.0 points) ARAT scores improved from 42.5 to 52.5 (increase of 10.0 points) Hand-path ratio changed from 1.17 to 1.18 (increase of 0.02) Number of velocity peaks decreased from 1.38 to 1.01 (decrease of 0.37) Time per movement decreased from 0.40 to 0.31 seconds Number of flexions increased from 25.3 to 29.5 per game	Clinically significant improvement in FM-UE scores (16.5 point increase) Clinically significant improvement in ARAT scores (15.3 point increase) Improved quality of movement as evidenced by decrease in hand-path ratio and velocity peaks Increased range of motion and number of flexions performed Patients reported enjoyment and engagement with VR therapy	No disadvantages	Small sample size Difficulty with patient recruitment due to reluctance to take additional medication Control group had high initial function levels Unable to fully control conventional therapy received by control group Short follow up period of 2 weeks Sensor drift in the IMU devices	No side effects of the VR intervention were reported in this study. The only medication used was a single dose of levodopa daily, which is commonly used clinically.
Santos 2019	Combining Proprioceptive Neuromuscular Facilitation and Virtual Reality for Improving Sensorimotor Function in Stroke Survivors: A Randomized Clinical Trial	2017	Journal of Central Nervous System Disease	Vitor Antônio dos Santos Junior,, Matheus de Sales Santos, Nildo Manoel da Silva Ribeiro, and Igor Lima Maldonado	Brazil	Semi-immersive	The tools used for rehabilitation were the Nintendo Wii electronic games Balance Bubble Plus, Rhythm Parade, Tennis, and Boxing.	shoulder flexion-abduction-external rotation, elbow extension-abduction-internal rotation	Outpatient clinic	The VR sessions took place in a 20-square-meter room equipped with a multimedia projector that projected the game image onto the wall.	Age between 18 and 80years/diagnosis of stroke confirmed clinically and by neuroimaging/Presence of hemiparesis for at least 6months/ability to perform independent walking/Absence of visual or auditory deficits.	Age between 18 and 80years/diagnosis of stroke confirmed clinically and by neuroimaging/Presence of hemiparesis for at least 6months/ability to perform independent walking/Absence of visual or auditory deficits.	40	There were 3 experimental groups with 15, 11, and 14 patients each (PNF, VR, and PNF/VR groups respectively).	PNF:15	VR group:Multidirectional displacement, stationary gait, and upper limb training with help of Nintendo Wii device using 4 electronic games: Balance Bubble Plus, Rhythm Parade, Tennis, and Box. PNF+VR training	PNF group:Included scapula, upper limb, pelvis, lower limb, and gait training and was performed in different positions (decubitus, sitting, standing)	2 months	Fugl-Meyer Assessment scale	Improvement in the sensorimotor function Improvements in passive motion and pain Improvements in sensory function Improvements in upper limb motor function Improvements in lower limb motor function Improvements in balance	23	17	The main health problem was hemiparesis from chronic stroke. Specific deficits were not reported but patients had to have residual motor impairment.	76.1 ± 79.5 months	6+	55.6	The mean age was 58.2 ± 7.7 years in the PNF group, 55.5 ± 9.6 years in the VR group, and 52.7 ± 13.3 years in the PNF/VR group.	-	In the PNF group, there were significant improvements in passive movement/pain score (6.1 points), upper limb motor function (3.0 points), balance (0.8 points), and total FMA score (12.9 points). In the VR group, significant improvements were seen in upper limb motor function (4.9 points), lower limb motor function (2.4 points), and total FMA (12.4 points). In the PNF/VR group, significant improv…	-	Improved passive range of motion and reduced pain (PNF and PNF/VR groups), Improved upper limb motor function (all groups), Improved lower limb motor function (VR group), Improved balance (PNF and PNF/VR groups), Overall improved sensorimotor function on the Fugl-Meyer Assessment (all groups)	PNF explores movements with maximum tolerated amplitude, which is often not the case with Nintendo Wii electronic games/ Results may also be specific for the present protocols and should not be extrapolated to every type of VR or conventional physical therapy/The imapct of VR+PNF training is similar to each technique being used alone.	Small sample	Not mentioned
Shing Lin 2017	Novel Upper-Limb Rehabilitation System Based on Attention Technology for Post-Stroke Patients: A Preliminary Study	2017	IEEE access	BOR-SHING LIN, JEAN-LON CHEN, AND HSIU-CHI HSU	Taiwan	none-immersive	The main tool used was a custom motion tracking device (MTD) to track hand movements. Patients also interacted with a VR shooting game on a laptop. No robots were mentioned.	forearm, wrist, and hand	Hospital	Patients were seated at a table to play the VR game using the motion tracking device.	had impairment in their upper limbs. They were in the 3rd to 5th Brunnstrom stage and were able to partially move their forearms and wrists.	stroke patients with upper limb impairment matched to the experimental group in age, gender, time since stroke, affected side, and baseline Fugl-Meyer scores. Their condition was the same as the experimental group.	15	5	2023-05-05	The experimental group (Group C) underwent 12 training sessions over 4 weeks, with 3 sessions per week. Each session was around 35 minutes, consisting of two 15-minute play periods with a VR game using the motion tracking device and EEG device, interrupted by a 5-minute rest period.	The comparator group (Group B) underwent the same intervention schedule as the experimental group, but they only used the motion tracking device to play the VR game, without the EEG device.	4 weeks	The Fugl-Meyer Assessment of the Upper Extremity (FMA-UE) was used to evaluate motor impairment before and after the interventions. Game performance was also evaluated by tracking hit ratios in the VR shooting game.	The main outcome measure was the FMA-UE score. Additional outcomes included hit ratio and theta/beta ratio from EEG as measures of game performance and attention.	-	-	The patients all had motor impairment in their upper limbs after stroke, specifically in their ability to move their forearms, wrists, and hands.	-		-	-	-	The experimental group (Group C) showed: Significant improvement in Fugl-Meyer score from before training (36.4 ± 3.4) to after training (39.2 ± 2.7), p=0.036 Hit ratio increased progressively from 0.53 in session 1 to 0.69 in session 12, p=0.01 Theta/beta ratio decreased from 1.76 in session 1 to 1.61 in session 12, but this was not statistically significant	(Group B) showed: Non-significant change in Fugl-Meyer score from before training (36.6 ± 4.1) to after training (37.4 ± 3.8), p=0.17 Hit ratio increased from 0.51 in session 1 to 0.58 in session 12, but this was not statistically significant.	Significantly improved Fugl-Meyer scores in the experimental group using MTD + EEG + VR compared to control Progressively increasing hit ratio and game performance in the experimental group Correlation between decreased theta/beta ratio (increased attention) and increased hit ratio in the experimental group	Not mentioned	small sample size and short follow-up period.	Not mentioned
Subramanian 2013	Arm Motor Recovery Using a Virtual Reality Intervention in Chronic Stroke: Randomized Control Trial	2012	Neurorehabilitation and Neural Repair	Sandeep K. Subramanian, Christiane B. Lourenço Gevorg Chilingaryan, Heidi Sveistrup and Mindy F. Levin	Canada	Semi-immersive	The study used a 3D virtual reality environment simulated using CAREN (Computer Assisted Rehabilitation Environment) system and projected onto a screen. Participants used their own arm movements to interact with the virtual objects. No robots or special devices were mentioned.	shoulder, elbow, and arm movements	Center for Interdisciplinary Research in Rehabilitation	Participants were seated with back support and hips and knees flexed to 90 degrees. The arm was positioned with the shoulder abducted 20 degrees and internally rotated, elbow slightly flexed, forearm pronated, and wrist neutral.	chronic stroke patients who trained reaching movements in the virtual environment. They had mild to moderate upper limb impairment from ischemic or hemorrhagic stroke at least 6 months prior.	chronic stroke patients who trained reaching movements in a physical environment. They had mild to moderate upper limb impairment from ischemic or hemorrhagic stroke at least 6 months prior, similar to the experimental group.	32	16	16	The experimental group did reaching training in a virtual supermarket environment, pointing to virtual objects projected on a screen. They performed 72 reach trials per session, 3 sessions per week for 4 weeks.	The comparator group did reaching training in a physical environment with real targets arranged on a board. They performed 72 reach trials per session, 3 sessions per week for 4 weeks, matched to the experimental group.	4 weeks	Outcomes were evaluated using clinical scales like Fugl-Meyer Assessment, Reaching Performance Scale for Stroke, Wolf Motor Function Test, and Motor Activity Log, as well as 3D kinematic analysis of arm and trunk movement.	Outcome measures included kinematic variables like endpoint velocity, joint ranges of motion, trunk displacement, and clinical measures of arm motor impairment, activity, and amount of real-world arm use	23	9	The patients all had upper limb motor impairment after ischemic or hemorrhagic stroke.	Patients were at least 6 months post-stroke.	6+	61	62	60	The VR training group showed increased: Endpoint velocity at post-test (411 mm/s) Shoulder horizontal adduction range at post-test (9°) Shoulder flexion range at post-test (6°) and retention test (13°) Amount of arm use on MAL-AS at post-test (0.5 points) Reaching ability on RPSS at retention test (2.2 points)	The physical training group showed increased: Endpoint velocity at post-test and retention Shoulder horizontal adduction range at post-test and retention Elbow extension on RPSS at post-test (1.7 points) and retention (10.7°) Amount of arm use on MAL-AS at retention (0.4 points) But also increased trunk displacement at retention (30.2 mm)	Advantages of the VR training: Improved shoulder movements without increased trunk compensation Earlier improvement in arm use in daily activities Less perceived stress during training	Not mentioned	Not mentioned	Not mentioned
Sung In 2012	Virtual Reality Reflection Therapy Improves Motor Recovery and Motor Function in the Upper Extremities of People with Chronic Strok	2012	Journal of Physical Therapy Science	Tae Sung I n, PT, MS), Kyung SIm Jung, PT, MS), Seung Won Lee, PT, PhD), C hang ho S ong	Republic of Korea	none-immersive	Virtual Reality Reflection Therapy equipment with a monitor on top of the affected limb	shoulder, elbow, forearm, wrist, hand, fingers	Not mentioned	Patients sat on a stool with feet on the ground, heels 8.4 cm apart, big toes everted 9°. Anterior pelvic tilt assumed with hip, knee and ankle joints flexed. Affected hand placed in a box under a camera, other hand under camera. Patients lined up arms with on-screen image.	patients with chronic stroke	patients with chronic stroke	19	11	8	Virtual Reality Reflection Therapy program for 30 minutes per day, 5 days per week for 4 weeks, plus conventional therapy. Exercises progressed in difficulty each week.	Sham program plus conventional therapy	4 weeks	Fugl-Meyer Assessment, Modified Ashworth Scale, Box and Block Test, Jebsen-Taylor Hand Function Test, Manual Function Test	Upper extremity motor recovery and motor function	11	8	Chronic stroke patients (at least 6 months post-stroke) with upper extremity motor impairments	At least 6 months prior to study.	6+	64	63.45	64.5	Fugl-Meyer Assessment Pretraining 49.09 ± 11.53 Posttraining 59.45 ± 7.42 Post – Pre 10.36 ± 5.82* Modified Ashworth scale Pretraining 0.82 ± 0.56 Posttraining 0.64 ± 0.51 Post – Pre 0.18 ± 0.33 0 Box and Block Test Pretraining 14.82 ± 9.48 Posttraining 16.91 ± 9.76 Post – Pre 2.09 ± 2.66* 1.14 ± 1.46 Jebsen Hand Function Test Prettrainig 126.62 ± 68.32 Posttraining 100.28 ± 43.47 Post – Pre 26.3…	Fugl-Meyer Assessment Pretraining 46.57 ± 11.89 Posttraining 49.57 ± 12.95 Post – Pre 3.00 ± 2.52* # Modified Ashworth scale Pretraining 1.00 ± 0.46 Posttraining 1.00 ± 0.46 Post – Pre 0 x and Block Test Pretraining 15.14 ± 9.92 Posttraining 16.29 ± 10.55 Post – Pre 1.14 ± 1.46 Jebsen Hand Function Test Prettrainig 134.54 ± 68.90 Posttraining 131.11 ± 70.29 Post – Pre 3.43 ± 7.67 Manual Function …	Improved upper extremity motor recovery and motor function. Virtual Reality Reflection Therapy can be done at home.	Not mentioned	Effects in patients with hemineglect need to be studied.	Not mentioned
Takashi 2022	Robot-Assisted Training as Self-Training for Upper-Limb Hemiplegia in Chronic Stroke: A Randomized Controlled Trial	2016-2018	ahajournal	Takashi Takebayashi, Kayoko Takahashi, Satoru Amano, Masahiko Gosho, Masahiro Sakai, Koichi Hashimoto,Kenji Hachisuka, Yuki Uchiyamam, Kazuhisa Domen,	Japan	none-immersive	The robotic training group used the ReoGo-J robotic device	shoulder, elbow, forearm, wrist, and fingers.	hospitals and clinics	Patients underwent occupational therapy and robotic training in a clinical setting.	Robotic training (RT) group: Patients who received robotic training using the ReoGo-J device plus conventional occupational therapy. They had mild-to-moderate upper limb hemiparesis due to clinically first ever supratentorial stroke at least 6 months prior. Movement therapy (MT) group: Patients who received robotic training plus constraint-induced movement therapy. They had the same criteria as t…	Not mentioned	139	44 (RT) 43 (MT)	42	The RT group received: 20 minutes of conventional occupational therapy 40 minutes of robotic training using the ReoGo-J device The sessions were conducted 3 times per week for 10 weeks. The MT group received: 20 minutes of constraint-induced movement therapy 40 minutes of robotic training using the ReoGo-J device The sessions were conducted 3 times per week for 10 weeks.	The Control group received: 40 minutes of conventional self-training exercises 20 minutes of conventional occupational therapy The sessions were conducted 3 times per week for 10 weeks.	10 weeks	The primary outcome measure was the Fugl-Meyer Assessment (FMA) for upper extremity. Secondary outcomes included: Motor Activity Log-14 Action Research Arm Test Motricity Index Modified Ashworth Scale Range of motion Stroke Impact Scale	The primary outcome was change in FMA-UE score. Secondary outcomes included changes in FMA subscores, MAL-14, Action Research Arm Test, Motricity Index, Modified Ashworth Scale, range of motion, and Stroke Impact Scale.	94 patients were male (RT: 34, MT: 32, Control: 27).	35 patients were female (RT: 10, MT: 8, Control: 10).	All patients had upper limb hemiparesis due to clinically first ever supratentorial stroke at least 6 months prior to the study. The main problem was hemiparesis and impaired motor function of the upper limb.	Patients must have had their stroke at least 6 months prior to study enrollment. The mean time since stroke onset was 37.6 months in the RT group, 37.8 months in the MT group, and 34.3 months in the Control group.	6+	58.5	T group: 59 years MT group: 60 years	58	In the RT group: Change in FMA-UE from baseline to 10 weeks: +2.52 points Change in FMA shoulder/elbow/forearm: +1.66 points Change in MAL-14 AOU: +0.42 points In the MT group: Change in FMA-UE from baseline to 10 weeks: +2.19 points Change in FMA shoulder/elbow/forearm: +1.11 points Change in MAL-14 AOU: +0.67 points	In the Control group: Change in FMA-UE from baseline to 10 weeks: +1.49 points Change in FMA shoulder/elbow/forearm: +0.44 points Change in MAL-14 AOU: +0.30 points	Not mentioned	Not mentioned	Limitations mentioned: Inability to blind patients to treatment allocation No measurement of number of repetitions during CIMT vs conventional therapy More male than female participants may limit generalizability Did not include all stroke patients visiting sites during study period	18 adverse events were reported, with no significant differences between groups. 5 were grade 2 or higher - 1 cervical radiculopathy (Control), 2 in RT group (skin abrasion, cholelithiasis), 2 in MT group (back pain, device site pain). No adverse events were directly related to the interventions. Two device malfunctions occurred in the RT group but did not cause patient injury. Overall the interv…
Takebayashi 2022	Impact of the robotic-assistance level on upper extremity function in stroke patients receiving adjunct robotic rehabilitation: sub-analysis of a randomized clinical trial	2008-2010	Journal of NeuroEngineering and Rehabilitation	Takashi Takebayashi*, Kayoko Takahashi, Yuho Okita, Hironobu Kubo, Kenji Hachisuka and Kazuhisa Domen	Japan	none-immersive	The tool used for rehabilitation was the ReoGo robotic system.	shoulder, elbow, forearm and hand	The examination was conducted at 6 rehabilitation hospitals in Japan.	Patients were seated during the robotic therapy sessions using the ReoGo system.	The experimental group consisted of 30 stroke patients with upper extremity hemiplegia, with Brunnstrom recovery stage of III or IV, 4-8 weeks after stroke onset.	There was no comparator group in this study. It was a secondary analysis of only the robotic therapy group from a previous randomized controlled trial.	30	30	0	The experimental group received 40 minutes per day of robotic therapy using the ReoGo system, in addition to standard rehabilitation, for 6 weeks.	There was no comparator group in this study.	6 weeks	Fugl-Meyer Assessment (FMA), Wolf Motor Function Test (WMFT), including performance time and functional ability scale.	Outcomes measured included upper extremity motor function, proximal upper extremity function, performance time on motor tasks, and functional ability.	21	9	The patients had upper extremity hemiplegia due to stroke.	Patients were 4-8 weeks post-stroke at the time of enrollment.	6-	65.9	67.7	0	FMA score improved by 6.8 points FMA proximal score improved by 3.8 points WMFT performance time improved by -200 seconds WMFT functional ability scale improved by 4.8 points	Not mentioned	Improved upper extremity motor function Improved proximal upper extremity function Faster performance on motor tasks Improved functional ability of the affected upper extremity	Not mentioned	Limitations mentioned included small sample size, lack of comparator group, and inability to determine causal relationship between amount of robotic assistance and degree of functional improvement.	Not mentioned
Teremetz 2021	Improving upper-limb and trunk kinematics by interactive gaming in individuals with chronic stroke: A single-blinded RCT	2021	Annals of Physical and Rehabilitation Medicine	Maxime Ter emetz, Alicia Garcia Alvarez, Sylvain Hannetond, Agnes Roby-Brami, Nicolas Rochec, Djamel Bensmailb, Pa vel Lindberga, Johanna V.G. Robertson	France	none-immersive	The study used the Nintendo Wii gaming system. Specifically, they used the Wii Sports games of tennis, golf, and boxing.	hand, wrist, elbow, and shoulder	university hospital	Participants were seated on a stool while playing the Wii games, to avoid balance issue	Chronic stroke-related hemiparesis. They had moderate motor impairment, with a median Fugl-Meyer upper extremity score of 41.	individuals with chronic stroke-related hemiparesis. They also had moderate motor impairment, with a median Fugl-Meyer upper extremity score of 42.	40	19	21	The experimental group received 12 hourly sessions of Wii therapy over 4 weeks (3 sessions per week). They played 3 Wii games - tennis, golf, and boxing - for 15 minutes each per session.	The comparator group received 12 hourly sessions of conventional upper limb therapy over 4 weeks (3 sessions per week). The therapy consisted of passive and active movements, functional task-oriented reaching and grasping exercises.	4 weeks	Kinematic analysis with electromagnetic sensors to measure elbow extension and trunk motion Clinical evaluations including Fugl-Meyer, Box and Block Test, Action Research Arm Test, Motor Activity Log, and Stroke Impact Scale Accelerometers during Wii sessions to measure arm and trunk motion	The primary outcome measures were change in elbow extension angle and forward trunk motion during reaching. Secondary outcomes included clinical measures of motor impairment, function, quality of life, and kinematic measures of trajectory smoothness, velocity, etc.	24	16	The patients all had chronic stroke-related hemiparesis, so they had upper extremity motor impairment affecting reaching and grasping movements.	The mean time since stroke onset was 66.4 months	6+	56	55.8	56.2	ncrease in elbow extension angle by 4.5 degrees Decrease in forward trunk motion by 3.3 cm No significant changes in clinical scores of Fugl-Meyer, ARAT, Box and Block, MAL, or SIS No changes in kinematic measures like velocity or trajectory smoothness Increase in amount of arm acceleration produced during Wii gaming over time	Increase in elbow extension angle by 6.4 degrees Decrease in forward trunk motion by 4.1 cm No significant changes in clinical scores of Fugl-Meyer, ARAT, Box and Block, MAL, or SIS No changes in kinematic measures like velocity or trajectory smoothness	No significant advantages of one therapy over the other were observed in this study. Both groups showed small improvements in elbow extension and trunk control.	No significant disadvantages of one therapy over the other were reported.	The dose of therapy may have been too low to induce clinically significant changes. There was no long-term follow up. The patients were a long time post-stroke. The same therapist performed both interventions. Participants reported lower satisfaction with Wii therapy compared to conventional therapy.	No side effects of either intervention were reported.
Tomic 2017	ArmAssist Robotic System versus Matched Conventional Therapy for Poststroke Upper Limb Rehabilitation: A Randomized Clinical Trial	2016	BioMed Research International	Tijana J. DimkiT TomiT, Andrej M. SaviT, Aleksandra S. VidakoviT,Sindi Z. RodiT,Milica S. IsakoviT, Cristina Rodríguez-de-Pablo,Thierry Keller, and Ljubica M. KonstantinoviT	Serbia	none-immersive	ArmAssist robotic system, which provides arm support and interacts with games on a web-based platform	Shoulder Elbow Forearm Hand	Clinic	atients were seated at a table with the ArmAssist device attached to their impaired arm. They performed self-directed arm movements in the horizontal plane to interact with games on a computer screen.	subacute stroke patients with moderate to severe upper limb motor impairment (Fugl-Meyer Assessment upper extremity score ≤50)	subacute stroke patients with moderate to severe upper limb motor impairment (Fugl-Meyer Assessment upper extremity score ≤50)	26	13	13	conventional rehabilitation plus 30 minutes of ArmAssist robotic training, 5 days per week for 3 weeks (total 15 sessions). The ArmAssist facilitated planar shoulder and elbow movements to interact with computer games.	conventional rehabilitation plus 30 minutes of additional conventional arm training matched in structure and amount to the ArmAssist training (reaching movements in the same plane). This was also delivered for 5 days per week for 3 weeks (total 15 sessions).	3 weeks	Fugl-Meyer Assessment Upper Extremity (FMA-UE) Wolf Motor Function Test - Functional Ability Scale (WMFT-FAS) Barthel Index (BI)	Upper limb motor impairment (FMA-UE) Upper limb function/activity (WMFT-FAS) Activities of daily living (Barthel Index)	21 (12 in EG, 9 in CG)	5 (1 in EG, 4 in CG)	All patients had hemiparesis (weakness on one side) from a recent ischemic or hemorrhagic stroke. They had moderate to severe upper limb motor deficits, limiting arm and hand function.	Patients were in the subacute stage, < 3 months since their stroke onset.	6-	57.4	56.5 ± 7.4 years.	58.3 ± 5.2 years.	FMA-UE improved by 18.0 ± 9.4 points (p=0.002) FMA-UE shoulder/elbow subscore improved by 9.1 ± 6.3 points (p=0.006) WMFT-FAS improved by 14.1 ± 7.9 points (p=0.025) WMFT shoulder/elbow subscore improved by 6.7 ± 7.8 points (p=0.01) Barthel Index improved by 21.2 ± 24.8 points (p=0.292)	FMA-UE improved by 7.5 ± 5.5 points (p=0.002) FMA-UE shoulder/elbow subscore improved by 3.4 ± 2.6 points (p=0.006) WMFT-FAS improved by 6.7 ± 7.8 points (p=0.025) WMFT shoulder/elbow subscore improved by 3.2 ± 2.7 points (p=0.01) Barthel Index improved by 13.1 ± 10.7 points (p=0.292)	Significantly greater improvement in upper limb motor impairment (FMA-UE) than conventional training Significantly greater improvement in upper limb function (WMFT-FAS) than conventional training	Not mentioned	Not mentioned	Not mentioned
Yang 2022	Augmented reality for stroke rehabilitation during COVID-19	2021	Journal of NeuroEngineering and Rehabilitation	Zhen‑Qun Yang, Dan Du, Xiao‑Yong Wei and Raymond Kai‑Yu Tong	Hong Kong	Semi-immersive	Microsoft Kinect sensor, TV/monitor, and specialized software platform to deliver the AR rehabilitation exercises	Upper extremities Hands/fingers Shoulders Lower extremities Ankles Balance Coordination Gait	The AR-Centre group received examination and training at rehabilitation centres. The AR-Home group received examination at rehabilitation centres but training at home.	The patients stood or were seated while using the AR Rehab system	chronic stroke survivors with motor impairment in upper limb, lower limb, and/or balance. chronic stroke survivors who received 75% of their training at home using the AR Rehab system (virtual trainer) and 25% at the center with a human trainer.	The Comparator group (AR-Centre) consisted of chronic stroke survivors who received 25% of their training using the AR Rehab system (virtual trainer) and 75% with a human trainer at the rehabilitation center. Their health conditions were the same as the Experimental group.	39	16	23	The AR-Home group received a 20 session intervention with 1/4 of each 2 hour session delivered by a human trainer and 3/4 delivered by the AR Rehab virtual trainer. The exercises were selected from a pool of 46 exercises tailored to each participant, focusing on upper limb, lower limb, balance, and coordination.	The AR-Centre group received a 20 session intervention with 3/4 of each 2 hour session delivered by a human trainer and 1/4 delivered by the AR Rehab virtual trainer. The exercises were selected from the same pool of 46 exercises tailored to each participant.	10 weeks	Fugl-Meyer Assessment (FMA) for upper extremity and lower extremity Berg Balance Scale (BBS) Functional Ambulation Category (FAC) Barthel Index of Activities of Daily Living (BI) 12-Item Short Form Health Survey (SF-12v2) for quality of life User experience questionnaires All of these are standardized quantitative assessment tools commonly used in stroke rehabilitation research.	Motor function of upper and lower extremities (FMA-UE, FMA-LE) Balance (BBS) Functional ambulation (FAC) Activities of daily living (BI) Quality of life - physical and mental (SF-12v2 PCS and MCS)	21	18	chronic stroke with motor impairments affecting upper limb, lower limb, and/or balance	3.51 ± 2.67 years	6+	63.54	64.61 ± 9.90 years.	62.79 ± 13.79 years	FMA-UE improved by 3.75 ± 4.46 points (p=0.0043) FMA-LE improved by 3.06 ± 3.75 points (p=0.0052) BBS improved by 2.75 ± 6.21 points (p=0.097) FAC improved by 0.34 ± 1.01 points (p=0.194) BI improved by 1.25 ± 1.18 points (p=0.0007) SF-12v2 PCS improved by 4.81 ± 8.35 points (p=0.036) SF-12v2 MCS improved by 0.53 ± 8.47 points (p=0.807)	FMA-UE improved by 3.57 ± 4.93 points (p=0.0022) FMA-LE improved by 4.52 ± 5.48 points (p=0.0007) BBS improved by 1.87 ± 5.42 points (p=0.0438) FAC improved by 0.13 ± 0.87 points (p=0.480) BI not reported SF-12v2 PCS improved by 4.83 ± 9.79 points (p=0.027) SF-12v2 MCS improved by 8.01 ± 14.87 points (p=0.017)	Improved upper and lower extremity motor function Improved balance Improved quality of life - both physical and mental components Reduced rehabilitation staff effort by 33-58% Reduced in-center contact rate by 31-72% during pandemic	No significant improvement in gait independence (FAC) Some safety concerns for balance training at home Less social interaction and possible reduced mental health quality of life when training at home Privacy concerns with camera monitoring at home	High attrition rate due to COVID-19 related issues Limited ability to do mobility and balance training at home Need for human trainer assistance at beginning of home sessions Privacy concerns with camera monitoring at home Reduced social interaction when training at home may negatively impact mental health	No direct adverse side effects
Yao 2020	Effects of transcranial direct current stimulation with virtual reality on upper limb function in patients with ischemic stroke: a randomized controlled trial	2019	Journal of NeuroEngineering and Rehabilitation	Xiaoling Yao, Lijun Cui, Jixian Wang, Wuwei Feng, Yong Bao and Qing Xie	China	Semi-immersive	Game, Special Device (VR system with mechanical ontology, feedback sensing manipulator, and large screen).	Upper limb/extremities	Not specified, likely a rehabilitation hospital.	Patients were seated at a table with the VR system	Patients with subacute ischemic stroke who received c-tDCS plus VR training.	Patients with subacute ischemic stroke who received sham t-DCS plus VR training.	40	20	20	c-tDCS (2mA for 20 min) plus VR training (20 min) for 10 sessions over 2 weeks.	Sham t-DCS plus VR training (20 min) for 10 sessions over 2 weeks.	2 weeks	FM-UE, ARAT, BI scales.	Motor impairment, motor function, ADLs.	31 (14 in EG, 17 in CG)	9 (6 in EG, 3 in CG)	Upper limb motor impairment from ischemic stroke	2 weeks to 12 months prior to study	6+	64.6	63	66.2	Significantly greater improvements in FM-UE (10.1 points), ARAT (7 points), and BI (12.8 points) compared to CG	Significant improvements in FM-UE (6.4 points), ARAT (3.6 points), and BI (8.5 points) but less than EG.	c-tDCS + VR improved outcomes more than VR alone.	Not mentioned	Small sample size, single blinding, additional rehabilitation therapies not quantified.	Minor - tingling, itching during tDCS.
Yoon 2021	A RANDOMIZED CONTROLLED TRIAL ON THE EFFECTS OF OCCUPATIONAL THERAPY INTERVENTIONS USING PATIENT-CENTERED ROBOT-ASSISTED REHABILITATION FOR FUNCTIONAL IMPROVEMENT IN SUBACUTE STROKE PATIENTS	2016	Journal of Mechanics in Medicine and Biology	DAESEOK YOON, SEUNGBOK LEE, SANG-HYUN CHO, HAEYEAN PARK and JONGBAE KIM	South Korea	none-immersive	Robot (PABLO device)	shoulder, elbow, wrist, and finger	Not specified, likely a rehabilitation hospital.	Patients used the robot with sensor handle, multi-ball, and multi-board tools in a seated position infront of monitor.	patients with subacute stroke	(CG1) patients with subacute stroke, (CG2) patients with subacute stroke.	31	10	(CG1) 11, (CG2) 11.	Patient-centered robot therapy + conventional therapy	(CG1) Robot-centered robot therapy + conventional therapy, (CG2) Conventional therapy only	3 weeks	Korean version of the mini-mental state examination (MMSE-K), Modified Ashworth scale score (MAS), Measurement of the range of motion of the upper limb joints (ROM), Measurement of grip force and holding force (grip strength), Fugl-meyer assessment upper extremity (FMA-UE), Manual function test (MFT), Korean version of the modified Barthel index (K-MBI), Canadian occupational performance measure …	pper limb joint ROM, grip strength, upper limb function, ADL performance	25	6	Motor dysfunction after stroke	Subacute stroke (2 weeks to 6 months after stroke)	6-	66	70	(CG1) 67, (CG2) 70.	Improved joint ROM, grip strength, upper limb function, ADL performance. Shoulder flexion improved from 104.5 to 145.5 degrees Elbow flexion improved from 114 to 132.5 degrees Forearm pronation improved from 65 to 87 degrees Wrist extension improved from 43.5 to 49 degrees Grip strength improved from 3.25 to 5.95 kg Lateral pinch improved from 1.05 to 1.85 kg 3-jaw pinch improved from 0.75 to 2 k…	CG1: Grip strength improved from 4.3 to 7.8 kg. No improvement in K-MBI. CG2: K-MBI improved from 46.8 to 58.4 points. No improvement in grip strength.	Patient-centered approach improved K-MBI score by 10.8 points more than robot-centered approach.	Small sample size (n=31) which limits the statistical power to detect significant differences between groups. Short intervention duration of only 3 weeks, which may limit the potential treatment effect that could be achieved with a longer duration. Inability to completely isolate the effect of the robot therapy from the conventional therapy, since both experimental groups received both types of t…	For specialists: Difficulty standardizing the conventional therapy component across patients due to individual needs. Increased time demands and workload to conduct both the robotic and conventional therapy sessions. Technical challenges operating or adjusting the robotic device. Determining optimal parameters and protocols for the robotic therapy. For patients: Fatigue or discomfort during frequ…	No side effects were reported.
